# Supplementary material for: Developing Personal Resilience Questionnaire for rural doctors: an indigenous approach study in Indonesia
Source: BMC Psychol. 2021 Oct 15;9:158. doi: 10.1186/s40359-021-00666-8 (PMC8518302; doi:10.1186/s40359-021-00666-8)
Supplement: Supplementary file 1 — Additional file 1. Rural doctors' resilience data. [file 40359_2021_666_MOESM1_ESM.xlsx]

## Sheet: Sheet1
ID	[1. Once I set a goal, I am determined to achieve it.]	[2. I persevere at the things I decide, despite difficulties.]	[3. Being determined is an important part of my character.]	[4. I keep trying for the things I want until I reach them.]	[5. It is in my nature to be persevering.]	[6. I am able to live through difficult times.]	[7. I can withstand difficult situations.]	[8. I can endure the problems that life brings.]	[9. I can survive even the hardest of times.]	[10. I can endure even when I am attacked.]	[11. I have the ability to adapt to difficult situations.]	[12. I can change to fit into many kinds of circumstances.]	[13. I can find ways to adapt to unexpected conditions.]	[14. I am well able to adjust to problems that confront me.]	[15. I am very flexible when my environment changes.]	[16. I recuperate even from things that hit me hard.]	[17. I recover from any misfortune that happens to me.]	[18. I am able to bounce back from any kind of adversity.]	[19. I always resume my life regardless of the type of setback.]	[20. I can recover from any type of problem.]	[21. In my spare time, I enjoy spending time with my colleagues.]	[22. I feel at home because my family live here.]	[23. I feel accepted by the community here.]	[24. Since I moved here, I often feel anxious at night time.]	[25. I feel financially secure.]	[26. I am satisfied with my career.]	[27. I feel that there are many opportunities here to advance my career and business prospects.]	[28. I like living here.]	[29. I enjoy being able to assist those in the community who most need my help.]	[30. I have fond memories of this place.]	[31. This is the right place for me.]	[32. This place feels familiar to me, as if I've lived here all my life.]	[33. I am financially better off here than other places.]	[34. Since I started working here, I have been able to achieve many of my goals (dreams).]	[35. Since I started working here, I have been able to save money for the future.]	[36. I really enjoy living in this place.]	[37. Moving here for work was a good decision.]	[38. I believe that God has a purpose in placing me here. ]	[39. God has always guided me through my life.]	[40. God would never allow me to walk through life alone.]	[41. Even in difficult situations, God has been there to guide me.]	[42. I believe that God is ever-present, in everything I do.]	[43. My way of life is my choice.]	[44. I always try to finish what I start.]	[45. I feel obliged to contribute to the development of this community.]	[46. I feel that I have a moral responsibility to this community.]	[47. I feel that my efforts as a doctor are appreciated.]	[48. I feel that my presence here is helping others.]	[49. The choice to remain here is not solely driven by financial income.]
1	4	3	4	4	4	4	5	4	3	4	4	4	4	4	4	3	3	4	4	4	4	3	3	4	3	5	4	4	4	3	4	3	3	4	3	4	4	4	4	4	4	5	4	4	4	4	4	4	4
2	4	4	4	4	4	5	5	5	5	4	4	4	4	4	4	4	4	4	4	4	4	2	4	2	2	2	4	4	5	4	4	2	2	2	4	4	4	5	5	5	5	5	4	4	4	4	4	4	5
3	4	3	4	4	3	4	4	4	4	3	4	3	4	3	4	4	4	4	3	3	5	1	5	2	4	2	4	3	5	5	4	4	1	2	2	4	4	5	5	5	5	5	4	4	4	4	4	5	4
4	4	4	4	5	4	4	4	4	4	4	4	4	5	4	5	4	4	4	4	4	4	1	4	1	2	2	4	4	4	4	4	1	4	3	4	4	4	4	5	5	5	5	5	4	3	4	4	4	4
5	4	4	5	4	4	5	4	4	4	2	5	4	4	4	4	4	4	4	4	4	4	2	5	1	2	3	4	4	4	3	4	1	2	3	4	4	4	4	4	4	4	4	4	4	3	3	4	4	4
6	4	3	5	3	4	4	4	5	5	4	5	5	5	4	5	5	4	5	5	4	5	3	5	2	3	3	4	3	5	3	4	3	3	3	3	3	4	5	5	5	5	5	3	5	5	4	5	5	4
7	4	4	5	5	4	4	4	4	4	3	4	4	3	3	3	4	4	3	4	4	4	3	4	2	3	2	3	4	4	4	4	2	2	3	2	4	4	5	5	5	5	5	4	4	4	4	4	3	4
8	3	3	3	3	3	3	3	4	4	4	4	4	4	3	4	3	3	3	3	3	4	2	4	2	4	2	2	4	3	3	4	4	4	4	3	2	4	3	3	3	3	3	2	2	4	4	4	4	4
9	4	4	3	4	4	4	4	4	4	4	4	5	3	3	4	4	4	4	5	4	5	3	3	3	3	2	5	3	4	3	3	3	2	2	2	3	3	5	4	4	5	4	4	4	3	4	3	3	4
10	5	5	5	4	5	4	4	4	4	4	5	5	4	4	5	4	4	4	4	4	5	4	5	1	1	3	3	3	5	3	3	2	3	2	4	4	3	5	5	5	5	5	5	5	3	3	4	3	4
11	3	3	4	3	5	5	5	5	5	5	5	4	5	5	5	4	5	5	5	4	5	1	4	1	3	3	3	5	5	5	5	5	3	4	4	3	4	5	5	5	5	5	5	4	3	3	5	5	5
12	4	4	4	4	4	4	4	4	4	4	4	3	3	3	3	4	4	4	4	4	5	4	5	1	3	4	4	4	5	4	3	2	5	3	4	4	4	5	5	5	5	5	4	4	3	4	4	4	4
13	3	4	5	5	4	4	4	4	4	4	4	4	4	4	4	4	4	4	4	4	3	3	4	1	3	3	4	4	5	4	4	4	3	4	4	4	4	4	5	5	5	5	5	4	4	4	4	4	4
14	5	5	5	4	4	4	4	3	3	3	4	4	3	3	4	3	3	3	3	3	1	3	4	3	2	3	1	3	5	3	3	3	2	2	3	3	3	4	4	4	3	3	4	4	3	5	5	5	5
15	4	4	4	4	4	4	4	4	3	3	4	4	3	4	4	4	4	4	4	4	3	2	4	1	2	3	3	4	4	2	3	2	2	2	4	4	4	4	4	4	4	4	4	4	1	2	4	4	4
16	3	4	4	3	4	4	4	4	3	4	4	5	4	4	4	4	4	4	4	3	3	3	4	2	2	4	3	3	5	3	3	2	2	3	1	2	3	4	4	4	4	4	4	5	4	4	4	4	4
17	4	4	5	4	4	5	5	5	5	5	4	4	4	4	4	4	4	4	4	5	4	4	5	1	4	3	4	4	5	5	4	4	3	3	3	4	4	5	5	5	5	5	4	5	4	5	5	5	5
18	4	4	4	4	4	4	4	4	4	4	4	4	4	4	4	4	4	4	4	4	4	3	4	2	3	2	3	3	4	4	4	3	4	4	4	3	4	4	4	4	4	4	4	4	4	4	4	4	4
19	5	5	5	5	5	5	5	5	5	5	5	5	5	5	5	5	5	5	5	5	5	1	5	1	1	1	5	5	5	5	1	2	1	3	5	5	5	5	5	5	5	5	5	5	3	4	5	5	5
20	4	3	4	4	4	4	4	4	4	4	4	4	4	4	4	4	4	4	4	4	4	5	5	1	3	3	4	4	4	4	4	4	4	4	4	4	4	4	4	4	4	4	4	4	4	4	4	4	4
21	4	4	4	4	4	4	4	4	4	4	4	4	4	4	4	4	4	4	4	4	4	3	5	1	3	4	4	4	4	4	4	3	4	3	4	4	4	5	5	5	5	5	4	4	3	3	4	4	4
22	3	3	3	3	3	3	3	3	3	3	3	3	3	3	3	3	3	2	2	2	1	1	4	3	1	1	1	1	4	1	1	1	1	1	1	1	1	1	1	1	1	2	2	3	2	4	4	4	2
23	5	3	4	4	3	3	3	3	4	4	4	3	3	3	3	3	4	3	3	3	4	4	3	1	2	2	3	3	4	4	3	3	2	2	3	3	3	4	3	3	4	4	4	4	4	4	3	4	3
24	3	3	4	4	5	4	4	4	3	3	3	4	4	3	4	3	3	4	1	2	2	3	5	1	1	1	3	2	3	3	1	2	1	2	1	2	2	2	3	3	4	4	3	4	2	2	5	3	4
25	3	3	4	3	4	4	4	3	3	4	4	4	4	3	3	2	4	4	4	3	4	4	3	2	2	3	4	2	4	3	2	2	2	2	2	3	3	4	4	4	4	4	4	4	3	4	3	4	3
26	4	3	4	4	4	4	4	4	4	3	4	3	3	3	4	4	4	4	4	3	4	4	5	2	4	3	4	4	4	3	3	2	3	3	4	4	4	4	4	4	4	4	4	4	2	4	4	4	4
27	4	4	4	4	5	4	4	4	4	4	4	4	4	4	4	4	4	5	4	4	4	2	4	1	3	3	4	5	5	5	5	2	2	4	3	4	5	5	5	5	5	5	5	5	3	5	5	5	5
28	5	4	4	4	4	4	4	4	4	3	4	4	3	3	4	3	3	3	3	3	4	1	3	1	3	2	3	2	4	3	2	2	4	3	4	3	4	4	4	5	5	5	4	4	4	4	4	3	2
29	4	4	4	4	4	4	4	4	4	4	4	4	4	4	3	4	4	4	4	4	4	4	4	2	2	2	4	4	4	4	4	3	3	3	2	4	4	4	5	5	5	5	5	4	5	4	4	4	4
30	4	5	5	4	5	4	4	4	4	4	4	5	4	4	4	5	5	5	4	3	4	2	4	2	1	1	5	3	4	4	3	3	2	3	3	3	4	5	5	5	5	5	5	4	3	4	4	4	4
31	4	4	5	3	4	3	3	3	3	3	3	3	4	4	3	3	3	3	3	3	4	1	4	3	2	2	3	1	1	5	1	1	1	1	1	4	2	2	4	4	4	4	5	4	2	5	4	5	1
32	4	4	3	4	5	4	4	4	4	4	4	4	3	4	4	4	4	4	3	4	4	2	4	2	2	3	4	4	4	4	3	3	3	3	4	3	4	5	4	5	5	5	4	5	4	4	4	3	4
33	4	4	4	4	4	4	4	5	4	4	4	4	4	3	4	4	4	4	4	4	3	4	4	1	2	4	4	4	4	4	4	5	4	4	4	4	5	5	5	5	5	5	5	5	5	5	5	5	5
34	5	5	5	5	5	5	5	5	5	5	5	5	4	4	4	4	4	4	4	4	3	4	5	5	3	3	3	3	3	3	3	3	2	2	1	4	3	5	5	5	5	5	5	5	5	5	5	5	5
35	4	4	4	3	4	4	4	4	4	4	4	4	3	4	4	4	4	4	4	3	3	4	4	2	3	2	3	4	5	4	4	2	3	3	3	4	4	5	4	4	5	4	5	4	3	4	5	4	5
36	5	5	5	5	5	5	5	5	5	5	5	5	4	5	5	5	5	5	4	5	5	1	4	1	1	1	5	1	4	2	3	1	1	1	5	1	3	5	5	5	5	5	5	5	5	5	4	4	5
37	4	4	4	4	4	4	5	5	5	4	5	5	5	5	5	5	5	3	3	3	5	1	5	1	2	2	4	4	5	5	5	3	3	4	3	4	4	5	5	5	5	5	5	4	3	4	4	4	4
38	5	5	5	5	5	5	4	4	4	3	5	5	4	4	4	4	4	4	4	3	4	5	5	1	3	3	4	4	4	5	5	5	3	4	4	4	4	5	5	5	5	5	5	5	3	3	5	5	5
39	4	5	2	4	2	4	5	4	5	4	5	4	4	4	1	4	4	4	2	3	5	1	3	4	1	2	2	2	3	2	3	1	1	1	4	2	2	4	4	5	4	4	5	5	3	4	3	3	5
40	4	4	4	4	4	4	4	4	4	4	4	4	3	4	4	3	3	3	3	4	4	2	4	1	2	2	4	4	4	4	2	2	2	2	4	4	4	5	5	5	5	5	4	4	2	4	4	4	4
41	4	4	4	4	4	4	4	4	4	4	4	4	4	4	4	4	4	4	4	4	4	1	4	1	1	4	4	2	4	4	1	1	1	1	4	4	3	5	5	5	5	5	5	5	1	4	4	4	3
42	5	4	4	4	4	4	4	4	4	3	4	3	4	4	4	4	4	4	4	4	4	2	4	2	2	2	4	3	4	4	3	2	3	2	4	3	2	4	5	5	5	5	4	4	3	4	4	4	4
43	4	3	4	4	4	4	4	4	4	4	4	4	4	4	3	3	4	4	4	4	5	1	5	1	1	3	4	5	5	5	5	5	5	4	4	5	5	5	5	5	5	5	5	5	5	5	5	5	5
44	5	5	5	5	5	5	5	5	5	5	5	5	5	5	5	5	5	5	5	5	5	4	4	1	4	4	4	4	5	4	4	1	4	4	5	4	4	5	5	5	5	5	5	5	4	4	5	5	5
45	5	4	5	5	4	4	4	4	4	4	4	4	4	4	4	4	4	4	4	4	5	2	5	1	2	3	4	4	5	5	3	4	2	3	4	4	4	4	4	5	5	5	5	5	3	4	4	4	5
46	3	4	5	3	2	4	4	4	4	4	4	4	4	4	2	2	4	4	5	4	1	5	4	4	2	3	2	5	4	4	4	5	1	1	2	3	5	5	5	5	5	5	2	3	3	5	5	5	5
47	4	4	3	4	3	4	4	4	3	3	3	4	4	3	4	3	3	3	4	4	4	2	4	2	1	1	1	2	5	5	1	2	1	2	4	4	1	5	2	2	3	3	4	4	1	1	5	5	5
48	3	5	4	4	4	4	4	4	3	4	4	4	4	3	3	4	4	4	4	4	3	3	4	2	3	3	3	3	5	3	3	2	2	2	3	2	3	5	5	5	5	5	5	5	4	5	4	4	4
49	5	4	5	4	4	3	3	4	2	4	4	3	4	3	2	5	5	4	5	5	5	2	5	1	3	3	5	5	5	4	4	3	2	2	4	4	4	5	5	5	4	5	5	5	4	4	5	5	5
50	4	3	4	4	4	4	4	4	4	4	4	3	4	4	3	4	4	4	3	3	3	2	4	2	1	2	2	2	4	4	2	2	3	3	5	4	4	4	4	4	4	4	4	5	4	4	4	4	3
51	5	4	5	5	5	5	4	5	5	4	4	4	4	4	3	5	4	4	4	4	4	4	4	2	4	2	4	4	4	4	4	4	4	3	2	3	4	4	4	4	4	4	4	5	3	3	4	4	4
52	5	5	5	3	4	4	4	5	5	4	4	4	4	3	3	5	5	5	4	4	4	3	4	2	3	3	4	4	5	5	3	4	2	2	2	2	3	5	5	5	5	5	5	5	5	5	5	5	5
53	3	5	3	5	4	5	5	5	4	4	3	3	3	3	4	5	5	5	5	4	4	5	4	2	1	1	3	1	4	4	1	1	1	1	1	2	3	4	4	4	5	5	2	5	1	5	4	4	5
54	4	3	4	5	4	2	3	3	3	4	4	5	4	4	5	3	4	3	3	3	3	3	5	1	1	1	4	5	5	5	4	2	1	3	1	4	5	5	4	4	4	4	5	5	2	5	5	5	5
55	4	3	4	4	4	4	4	4	4	4	4	3	4	4	4	4	4	4	4	4	4	4	4	3	2	3	3	4	4	4	3	3	3	3	4	4	4	4	3	3	3	3	4	4	4	3	5	4	4
56	5	5	5	4	3	4	4	4	4	4	5	4	5	4	5	5	4	4	5	5	5	3	5	2	2	2	4	4	5	5	3	4	2	2	2	4	5	5	5	4	5	5	4	4	3	4	4	4	4
57	4	4	5	4	4	4	4	4	3	5	4	4	4	4	3	4	4	4	3	4	5	1	4	1	2	2	3	3	5	4	4	2	2	3	4	4	4	4	4	4	4	4	5	5	3	4	4	4	5
58	5	4	4	5	5	4	4	4	4	3	4	3	4	3	3	4	4	4	4	4	4	2	4	1	3	4	4	4	5	4	4	2	2	2	4	4	5	5	5	5	5	5	5	5	2	5	4	4	4
59	3	4	4	4	4	4	4	4	4	4	4	4	4	4	4	4	4	4	4	4	4	4	4	2	1	1	4	3	4	4	3	3	1	1	1	2	3	5	5	5	5	5	4	4	3	4	4	4	4
60	3	5	3	4	3	5	5	4	4	4	4	5	4	4	5	4	4	4	5	4	5	4	5	1	2	3	2	4	5	5	3	2	3	3	4	4	5	5	5	5	5	5	5	4	4	5	5	5	5
61	3	3	3	3	3	4	4	4	4	4	4	4	4	3	3	4	4	4	4	4	3	3	4	1	4	4	3	4	4	4	3	4	4	3	4	3	3	4	4	4	4	4	4	4	2	4	5	5	5
62	4	3	4	3	2	4	4	4	3	3	3	4	4	4	3	4	3	4	3	3	4	3	4	2	3	3	4	3	5	4	3	4	3	2	3	3	2	5	5	5	5	5	3	4	4	4	4	4	4
63	4	4	4	4	4	4	4	4	4	4	4	4	4	4	4	4	4	4	4	4	3	4	4	2	3	2	4	3	4	4	3	2	3	2	4	3	3	3	4	4	5	5	4	4	3	3	4	4	3
64	4	4	5	4	5	5	5	4	5	3	4	5	3	4	5	4	5	5	5	4	5	5	5	1	3	4	4	5	5	4	5	5	4	4	4	5	5	5	5	5	5	5	5	5	3	4	4	3	4
65	4	4	4	4	4	3	4	3	3	3	4	5	4	3	5	3	3	3	5	5	3	3	4	2	1	1	4	3	3	4	3	2	1	1	1	3	3	5	5	5	5	5	4	4	2	3	5	5	5
66	3	3	3	3	3	3	3	3	3	3	3	3	3	3	3	3	3	3	3	3	2	2	3	3	2	2	2	3	5	3	3	3	2	2	2	3	3	5	5	5	5	5	4	3	1	2	2	2	5
67	4	4	4	4	4	4	4	4	4	4	4	4	4	4	4	4	4	4	4	4	5	4	4	1	4	3	4	5	5	5	4	4	4	4	4	4	4	5	5	5	5	5	4	4	2	3	4	4	4
68	4	4	4	4	4	4	4	4	4	4	4	4	4	4	4	4	4	4	4	4	4	5	4	3	3	2	2	2	4	3	3	2	1	2	2	3	1	5	5	5	5	5	4	4	4	4	3	4	5
69	5	5	4	4	5	4	4	4	4	3	4	5	4	4	5	4	4	4	4	4	4	4	5	2	3	3	4	3	4	4	4	5	3	3	3	4	4	5	5	5	5	5	4	5	4	4	4	4	4
70	4	4	4	4	4	4	4	4	4	4	4	4	3	3	4	3	4	4	4	4	5	5	5	1	3	4	4	4	5	5	3	2	4	3	3	3	4	5	5	5	5	5	4	4	3	4	4	3	3
71	4	4	4	4	4	4	4	4	4	4	4	4	3	4	4	4	4	4	4	4	4	4	4	1	3	2	4	4	4	3	3	2	3	2	3	3	3	4	4	4	4	4	4	4	4	4	4	4	4
72	4	4	4	4	4	4	4	3	4	3	3	3	4	4	3	3	3	3	3	4	4	1	4	2	3	2	4	3	4	3	3	2	2	2	4	3	3	4	4	4	4	4	4	4	3	4	4	4	4
73	5	5	5	5	5	5	5	5	5	4	4	4	3	3	3	3	3	4	3	5	3	1	5	1	3	3	3	5	5	1	5	5	1	3	5	4	4	5	5	5	5	5	5	5	3	3	5	5	5
74	4	3	4	4	2	4	4	4	4	2	3	3	3	3	2	4	4	4	3	3	5	5	4	1	2	3	4	4	4	4	4	3	3	3	3	4	4	4	4	4	4	4	4	4	4	4	3	4	4
75	4	3	4	4	3	4	4	4	5	3	4	4	4	5	5	4	4	4	5	4	4	4	5	3	4	4	5	5	4	4	5	4	4	5	5	4	4	5	5	5	5	4	5	4	4	4	4	4	4
76	4	4	4	4	4	5	4	4	4	2	4	4	4	4	3	4	4	4	4	4	4	4	4	5	2	4	4	2	4	2	2	2	2	2	4	2	2	4	4	4	4	4	4	4	4	4	4	4	4
77	4	3	4	4	4	4	4	4	4	3	3	3	3	3	4	4	4	4	3	4	4	4	4	2	3	1	5	4	4	5	4	4	4	3	3	3	3	5	5	5	5	5	4	4	3	4	3	4	3
78	4	4	5	4	4	4	4	4	4	3	4	3	4	4	3	4	4	4	4	4	5	1	5	1	2	3	4	4	5	5	3	2	2	3	4	5	5	5	5	5	5	5	4	4	2	3	4	4	5
79	5	5	5	5	5	5	5	5	5	5	5	4	5	5	5	5	5	5	5	5	2	5	5	1	3	1	5	4	5	5	5	4	3	3	3	4	4	5	5	5	5	5	5	5	4	5	3	5	5
80	4	3	4	4	3	3	4	4	4	3	3	4	4	4	3	5	5	5	4	4	3	4	5	1	1	1	4	3	5	5	4	4	1	1	2	4	3	5	5	5	5	5	5	5	3	4	3	3	5
81	4	3	4	3	4	4	4	4	4	4	4	5	4	4	4	5	5	5	5	5	4	2	4	1	2	4	4	4	4	2	2	4	4	2	4	4	4	5	5	5	5	5	4	4	4	5	5	5	5
82	3	2	3	3	3	3	3	3	3	3	3	3	3	2	2	3	3	3	3	2	3	2	3	1	3	2	3	3	3	3	2	3	3	3	3	3	3	3	3	3	3	3	3	3	3	3	3	3	3
83	5	4	4	4	4	4	4	4	4	4	4	4	4	4	4	4	4	4	4	4	4	4	4	2	3	2	4	3	4	3	3	4	3	2	5	3	4	4	5	5	5	5	5	4	3	4	4	4	4
84	4	3	4	4	3	3	2	5	3	4	3	4	2	2	3	2	5	4	3	3	4	5	4	5	2	1	3	5	4	5	4	5	4	3	4	4	3	3	5	4	5	4	4	3	3	4	4	2	2
85	4	4	2	5	4	4	4	4	3	4	4	4	5	4	5	3	4	4	4	4	5	3	5	1	2	1	4	5	5	5	4	4	3	2	4	5	5	5	5	5	5	5	1	4	3	3	4	4	2
86	4	4	4	4	4	4	4	4	4	3	4	4	3	4	4	3	4	3	3	3	4	5	4	2	2	4	4	4	5	5	5	3	3	4	4	4	4	5	5	5	5	5	4	4	4	4	4	4	4
87	5	5	5	5	5	5	5	5	5	4	4	3	5	4	3	5	5	5	4	5	4	1	5	1	3	2	5	4	5	5	3	2	2	3	4	4	4	5	5	5	5	5	3	5	5	5	5	5	5
88	5	5	5	5	5	5	5	4	4	3	3	4	4	4	4	5	5	5	5	5	3	2	5	1	2	4	5	5	5	4	4	3	4	2	5	5	5	5	5	5	5	5	5	5	3	4	5	5	5
89	4	4	4	4	4	4	4	4	3	4	4	4	4	4	4	4	4	4	4	3	4	5	4	2	2	3	3	4	4	4	4	4	2	3	2	4	4	4	5	5	5	5	5	4	4	4	4	4	4
90	4	4	4	4	3	4	4	4	3	3	4	4	3	3	3	3	3	4	3	2	4	2	4	2	1	2	3	4	4	4	4	2	2	4	2	4	4	5	5	5	5	5	4	4	3	4	4	4	4
91	3	5	5	4	4	4	4	4	4	4	4	4	4	4	4	4	4	4	3	3	4	2	4	1	4	4	4	4	4	4	1	4	4	4	4	4	4	4	4	4	5	5	5	5	5	5	4	4	4
92	4	4	4	4	4	4	4	4	4	3	4	4	3	4	4	3	4	2	2	2	4	3	5	1	2	3	5	4	4	5	3	4	5	2	4	4	5	5	5	5	5	5	5	4	3	5	5	5	5
93	4	3	4	4	4	4	4	4	3	4	4	2	3	3	2	3	3	4	2	2	5	2	3	1	1	2	3	4	4	4	3	2	2	2	4	3	3	4	4	3	3	3	4	3	2	3	2	3	4
94	4	4	4	4	4	4	4	4	4	4	4	4	4	4	4	4	4	4	4	4	4	3	4	2	3	4	4	4	4	4	4	4	4	3	4	4	4	5	5	5	5	5	4	4	3	4	4	4	4
95	3	4	3	4	3	4	4	4	4	3	3	3	4	3	3	4	4	4	4	4	4	4	3	3	3	2	3	2	4	3	3	4	4	3	4	3	3	4	4	4	4	4	3	4	3	4	4	4	4
96	5	5	5	5	5	5	5	5	5	5	5	5	5	5	5	4	5	5	5	5	5	4	5	1	3	5	5	4	5	5	3	2	2	3	4	5	3	3	4	4	4	4	3	5	3	5	5	5	5
97	4	4	4	4	4	4	4	4	4	4	4	4	4	3	3	4	4	3	3	4	4	3	4	2	3	3	4	5	5	4	3	3	3	2	3	3	3	5	5	5	5	5	5	4	4	4	4	4	4
98	5	3	5	5	5	5	5	5	5	5	5	5	5	5	5	5	5	5	5	5	5	5	5	1	4	5	5	5	5	5	5	5	4	4	4	5	4	4	4	4	4	5	4	5	3	5	5	5	5
99	5	4	4	5	5	4	4	4	4	4	4	5	4	4	5	4	5	5	4	4	1	1	5	5	2	2	3	3	5	5	3	1	3	3	4	3	3	5	5	5	5	5	5	4	5	5	5	5	5
100	5	5	5	4	4	4	4	4	4	4	4	4	4	4	4	4	4	4	4	4	4	3	4	1	5	4	5	5	5	5	5	2	2	5	5	5	5	5	5	5	5	5	5	5	5	5	5	5	5
101	4	4	4	4	4	4	4	4	4	4	4	4	4	4	4	4	4	4	4	4	5	5	3	2	3	4	4	4	4	4	3	3	2	3	3	3	4	4	4	4	4	4	5	4	5	5	4	4	4
102	3	4	4	3	4	5	5	5	5	5	4	5	4	4	5	5	5	4	4	4	3	5	5	3	3	3	4	4	4	5	4	3	4	3	3	5	5	5	5	5	5	5	4	4	4	4	5	4	5
103	2	2	5	5	5	5	5	5	5	5	5	5	4	4	5	5	5	5	5	5	3	5	5	1	2	2	5	5	5	5	5	1	2	2	4	5	5	5	5	5	5	5	5	5	5	5	5	5	5
104	4	4	4	4	3	3	3	4	3	3	4	4	4	4	4	3	3	4	4	4	3	1	4	5	2	3	2	2	5	1	2	1	1	2	3	3	3	4	5	5	5	5	4	4	4	4	4	4	4
105	4	5	5	5	5	5	5	4	5	4	4	4	4	5	5	4	4	4	4	4	4	5	5	1	2	1	4	5	5	4	4	5	3	2	3	4	5	5	4	4	4	4	4	5	4	5	5	5	4
106	5	4	5	5	4	4	4	3	3	3	4	5	4	4	5	5	4	4	4	4	4	5	5	1	3	2	5	5	5	5	5	4	5	2	5	5	5	5	5	4	5	5	5	4	4	5	5	5	4
107	4	4	4	4	3	4	4	4	4	4	3	4	3	3	4	4	4	4	4	3	4	2	4	3	3	3	3	4	5	2	4	3	4	3	3	4	4	5	5	5	5	5	5	4	5	4	4	4	5
108	3	4	3	4	3	4	4	4	4	3	3	3	3	3	3	3	4	4	4	4	4	2	3	2	2	3	3	3	4	3	2	2	3	3	3	3	3	5	5	5	5	5	3	4	3	3	4	3	3
109	5	4	5	5	5	5	5	5	5	4	4	5	4	4	4	4	4	4	4	4	5	1	4	1	2	2	3	3	4	4	2	4	1	2	2	4	4	5	5	5	5	5	4	4	3	3	4	4	5
110	4	4	4	4	4	4	4	4	4	4	4	4	4	4	4	4	3	4	4	4	2	4	3	2	2	4	4	3	4	3	5	4	4	3	5	3	4	5	5	5	5	5	5	5	4	5	4	4	5
111	3	4	5	3	4	5	5	5	5	5	4	4	4	4	4	4	4	4	4	4	4	2	4	1	2	2	4	3	4	4	4	3	3	2	4	4	4	4	4	4	4	4	4	3	4	4	5	4	4
112	4	5	4	2	4	4	4	4	4	4	3	4	4	3	2	4	4	4	4	4	3	5	5	1	4	2	5	5	5	5	2	4	3	2	4	5	4	5	5	5	5	5	3	4	4	5	4	5	5
113	5	4	4	4	4	4	4	4	4	4	4	4	4	4	4	4	4	4	4	4	4	4	5	2	3	3	4	4	5	4	4	5	3	4	3	4	4	4	4	4	4	4	5	4	4	4	4	4	5
114	4	4	4	3	4	4	4	4	3	4	4	4	4	4	4	4	4	4	4	3	4	4	4	1	4	3	4	4	4	4	3	2	3	3	4	4	4	3	4	4	4	4	3	4	2	2	4	4	4
115	5	3	4	4	4	4	4	4	3	4	3	3	3	4	3	4	4	4	4	4	5	3	4	2	3	3	4	3	4	4	3	3	1	2	1	3	4	5	5	5	5	5	5	5	3	4	4	4	4
116	4	4	4	4	4	4	4	4	4	4	4	4	3	4	4	4	4	4	3	4	5	5	4	2	3	4	4	5	5	3	3	2	4	4	4	4	4	5	5	5	5	5	4	4	3	4	5	5	4
117	4	4	3	4	3	4	4	4	4	4	3	4	4	3	3	4	4	4	4	4	4	4	4	3	3	4	3	3	4	3	2	3	3	2	3	3	3	4	4	4	4	4	4	4	3	3	4	4	4
118	4	4	4	4	4	5	5	5	4	4	4	4	3	4	4	5	5	4	4	4	4	2	5	4	2	2	4	4	4	4	3	3	3	2	3	5	5	5	5	5	5	5	5	5	3	4	4	4	5
119	3	5	4	3	4	4	4	4	4	4	3	4	3	3	4	5	4	4	3	3	5	1	5	1	2	1	3	4	4	3	3	2	2	3	4	4	4	4	4	4	5	5	5	4	4	4	5	3	5
120	4	4	4	4	5	4	5	5	4	4	4	2	4	4	4	4	5	4	3	4	5	2	5	2	2	2	4	4	5	4	3	2	2	3	5	4	4	4	5	5	5	5	4	4	4	4	4	5	5
121	4	5	4	4	4	4	3	4	4	3	3	3	3	4	3	3	4	4	4	3	5	5	5	2	2	2	4	3	4	4	3	2	3	2	5	3	4	5	5	5	5	5	4	4	4	4	4	4	4
122	4	4	4	4	4	4	4	4	4	4	4	4	4	4	3	4	4	4	4	4	4	4	4	2	2	3	4	4	4	4	4	2	4	4	4	4	4	4	4	4	4	4	4	4	4	4	4	4	4
123	3	4	3	4	4	4	4	4	4	4	4	4	3	3	4	4	4	3	3	3	4	4	4	1	3	3	3	4	4	4	4	2	2	2	2	3	3	4	4	4	4	4	4	4	3	4	4	3	3
124	3	3	3	3	3	3	3	3	3	2	3	2	2	2	2	2	2	2	2	2	2	2	2	1	1	1	2	2	2	2	1	1	1	1	2	2	2	3	3	3	3	3	2	3	1	3	2	2	2
125	4	4	4	3	4	3	3	3	2	1	3	4	3	3	3	2	2	2	1	1	1	2	3	2	1	1	1	1	3	2	2	2	2	2	2	2	2	2	3	4	3	4	2	2	1	1	2	3	4
126	4	3	4	4	4	4	3	4	3	2	4	4	4	3	2	3	4	4	3	4	4	2	4	2	2	2	4	4	4	4	2	2	2	2	4	3	3	4	4	4	4	4	3	4	2	2	4	4	3
127	4	4	5	4	4	4	4	4	4	4	4	4	4	4	4	3	4	4	4	4	5	5	4	2	3	2	3	4	4	4	4	4	5	4	3	4	4	5	5	5	5	5	5	4	3	4	5	4	4
128	5	4	4	4	5	5	5	5	5	4	5	5	5	4	5	5	5	5	5	5	3	5	5	1	3	4	5	5	5	5	5	5	3	3	3	5	5	5	5	5	5	5	5	5	5	5	5	5	5
129	5	5	5	5	5	5	5	5	5	5	5	5	4	5	5	5	5	5	5	5	5	5	5	1	4	3	5	5	5	5	5	4	5	5	5	5	4	5	5	5	5	5	5	5	5	5	5	5	5
130	4	3	3	4	4	5	5	5	5	3	5	4	5	5	5	5	5	5	5	5	5	5	5	2	3	5	3	4	4	4	5	3	2	4	4	4	4	5	5	5	5	5	5	5	4	4	4	4	4
131	3	4	4	4	3	4	4	4	4	4	4	4	4	4	4	4	4	4	4	4	4	4	4	2	4	3	4	3	4	3	1	1	1	2	3	3	3	5	5	5	5	5	4	4	2	2	4	4	4
132	4	4	4	4	4	4	4	4	3	3	4	4	4	4	4	3	4	4	3	3	3	2	3	2	2	2	3	3	3	3	3	3	2	2	3	3	3	4	4	4	4	4	4	5	3	3	2	3	3
133	4	4	5	4	4	4	4	4	4	3	3	4	3	3	3	4	5	4	4	3	4	1	2	2	2	2	4	3	5	3	2	2	1	2	5	3	3	5	5	5	5	5	4	4	3	4	2	4	3
134	5	3	5	5	5	4	4	4	4	3	4	4	4	4	3	4	4	4	4	4	5	3	4	3	2	2	4	3	4	4	3	2	3	2	4	4	3	5	5	5	5	5	4	4	4	4	4	4	4
135	5	5	5	5	5	5	5	5	4	4	5	4	4	4	5	4	4	4	4	4	5	4	5	2	2	4	4	4	4	4	3	2	3	2	4	4	4	4	5	5	5	5	5	5	4	4	5	4	4
136	4	3	4	3	3	5	4	4	4	3	3	4	3	3	3	4	4	4	4	4	5	1	4	1	2	1	4	3	5	3	3	1	1	1	2	2	3	4	5	5	5	5	5	5	3	4	4	4	3
137	4	4	5	5	5	5	5	4	5	4	4	5	4	4	5	4	4	4	3	4	4	3	4	2	3	4	5	4	5	5	4	3	3	3	5	5	5	5	5	5	5	5	5	4	3	4	4	5	5
138	3	4	5	4	4	4	4	5	5	4	5	5	4	5	5	5	5	5	5	5	5	4	5	1	2	2	3	3	5	4	3	2	2	2	2	4	4	5	5	5	5	5	4	5	2	5	4	4	5
139	4	5	5	5	5	4	4	4	5	4	4	4	4	4	4	4	4	4	4	4	4	1	4	1	2	4	4	4	5	4	4	1	4	4	3	4	4	5	5	5	5	5	4	4	3	4	4	4	4
140	5	4	5	4	5	4	4	4	4	4	5	5	5	4	4	4	4	4	5	4	4	5	5	1	3	3	5	4	4	4	3	1	1	2	1	5	5	5	5	5	5	5	5	5	2	2	4	4	4
141	4	4	4	4	4	5	4	5	5	4	4	4	4	4	4	4	4	4	4	4	5	4	5	1	3	3	4	4	4	5	1	1	3	2	2	4	3	4	5	5	5	5	5	4	4	5	4	5	4
142	4	4	5	4	4	5	5	4	5	4	4	2	4	4	4	4	4	4	4	4	4	4	4	1	4	3	4	5	4	4	4	4	4	4	4	4	4	4	4	4	4	4	4	4	4	4	4	4	4
143	5	5	4	5	5	4	5	5	4	4	5	5	5	4	5	5	5	5	4	4	3	2	4	1	3	4	4	5	5	5	5	2	3	3	3	5	5	5	5	5	5	5	5	4	3	5	5	5	5
144	5	5	4	4	5	5	4	4	4	4	3	4	4	3	5	4	5	4	4	4	5	5	4	1	3	3	4	5	5	5	5	5	3	4	3	5	5	5	5	5	5	5	4	5	5	5	4	4	5
145	3	4	4	5	3	4	4	4	4	3	3	4	3	3	4	4	5	5	4	4	5	3	4	1	3	1	5	4	4	4	3	4	3	2	5	5	5	5	5	5	5	5	5	5	2	4	4	4	5
146	4	4	4	4	1	4	4	4	4	4	4	4	4	4	4	4	4	4	4	4	4	2	4	2	2	4	4	4	4	4	4	4	4	4	4	4	4	4	4	4	4	4	4	4	4	4	4	4	4
147	4	4	4	3	3	4	3	3	3	3	4	4	4	4	4	3	3	3	3	3	4	1	4	1	3	3	3	3	3	4	3	3	4	3	4	4	4	4	5	5	5	5	4	4	2	2	4	4	4
148	4	3	4	3	4	4	4	4	4	4	4	4	4	4	4	4	4	4	4	4	5	3	5	2	3	3	4	5	4	4	4	4	3	3	4	4	4	5	5	5	5	5	4	4	4	4	4	4	4
149	4	3	4	4	4	3	3	3	3	2	3	2	4	4	3	2	3	2	2	3	4	2	3	2	2	2	2	4	3	3	2	2	2	2	2	3	3	4	4	4	3	4	4	4	2	3	3	3	3
150	4	4	4	4	5	4	4	4	4	4	5	3	3	4	5	4	4	4	4	4	3	3	5	3	3	4	4	5	5	3	4	4	3	3	4	5	5	5	4	5	5	5	4	4	4	4	5	4	5
151	4	4	4	4	4	5	5	5	5	5	5	5	5	5	5	5	5	5	5	5	4	2	4	2	4	3	4	4	3	4	4	4	3	4	4	4	3	5	5	5	5	5	4	4	4	4	4	4	4
152	4	4	4	4	4	4	4	4	3	3	4	5	4	4	3	4	3	4	3	4	5	3	4	2	2	2	4	3	4	3	2	2	3	3	4	4	4	4	4	4	4	4	4	4	3	3	4	4	4
153	4	4	4	4	4	4	4	4	4	3	4	4	4	4	4	4	4	4	4	4	5	1	4	1	2	1	4	4	4	3	2	2	1	2	3	4	4	5	5	5	5	5	4	4	2	3	4	4	3
154	4	5	4	4	3	3	2	3	3	3	3	4	2	2	3	2	2	2	2	2	4	4	4	1	2	1	3	4	4	1	2	2	3	3	3	3	3	3	5	5	5	5	3	4	4	5	5	5	5
155	4	4	4	5	2	4	4	4	4	3	4	4	3	4	4	4	4	4	4	4	3	1	4	1	1	1	2	2	5	4	1	1	1	3	1	2	3	5	5	5	5	5	3	4	5	4	5	5	5
156	4	4	4	4	4	3	4	4	4	4	3	4	3	4	4	4	4	4	4	4	3	5	5	1	3	3	3	4	4	5	5	5	2	3	4	5	5	5	5	5	5	5	4	4	4	4	4	4	4
157	3	4	4	4	4	4	3	3	3	1	4	4	4	4	4	4	4	4	4	4	4	4	4	2	3	2	3	3	4	4	3	3	3	3	3	3	4	4	4	4	4	4	4	4	3	4	4	4	4
158	4	5	5	4	4	4	4	4	4	3	4	4	4	4	4	4	4	4	4	4	4	3	5	2	2	3	3	3	5	4	3	3	4	2	2	2	4	5	5	5	5	5	4	4	4	4	4	4	4
159	4	4	4	4	3	4	4	4	4	3	4	4	4	4	4	4	4	4	4	4	5	1	4	1	3	4	2	2	5	3	4	1	5	2	4	2	3	5	5	5	5	5	5	5	3	4	4	5	5
160	4	4	4	4	4	4	4	4	4	4	4	4	4	4	4	4	4	4	4	4	4	4	4	1	2	3	4	4	4	4	4	4	3	2	3	4	4	5	5	5	5	5	4	3	3	4	4	4	4
161	4	4	4	4	4	5	4	5	5	4	4	3	4	4	3	4	4	4	4	4	3	3	5	1	4	4	4	5	5	4	5	5	5	5	5	5	5	5	5	5	5	5	5	4	3	5	5	5	4
162	4	4	4	4	4	3	4	4	4	3	4	3	4	4	4	4	4	4	4	4	4	4	5	2	3	3	4	4	5	5	2	2	2	3	4	4	4	5	5	5	5	5	5	5	4	5	5	5	5
163	5	5	5	5	5	5	5	5	5	5	5	5	5	5	5	5	5	5	5	5	5	2	4	1	3	3	4	4	4	3	1	1	3	3	3	4	4	5	5	5	5	5	3	5	3	4	4	4	4
164	4	4	4	5	4	5	5	5	5	4	4	4	4	4	4	4	4	4	4	4	5	1	4	1	1	1	4	4	4	4	4	2	3	2	3	4	5	5	4	5	4	4	5	5	4	4	4	4	4
165	5	5	5	5	5	5	5	4	4	3	4	3	3	4	4	4	4	4	4	4	2	2	5	1	3	1	5	3	4	1	1	4	1	1	5	4	4	5	5	5	5	5	5	5	1	4	5	5	1
166	4	4	4	4	4	4	4	4	4	4	4	4	4	3	3	4	4	4	4	4	2	2	4	3	2	2	4	2	4	2	2	2	2	2	3	3	3	4	4	4	4	4	2	4	4	4	4	4	2
167	4	4	4	4	4	4	4	4	4	4	4	4	3	4	4	4	4	4	3	3	4	4	4	1	2	2	2	4	4	4	3	4	2	2	2	3	3	4	4	4	4	4	4	4	4	4	4	4	4
168	4	3	3	3	4	4	3	4	4	3	3	3	3	3	2	4	4	3	3	3	3	2	4	1	3	2	2	2	2	2	2	3	4	3	3	4	4	4	5	5	5	4	4	3	3	3	4	4	4
169	4	2	4	3	3	5	4	4	3	2	4	3	2	3	2	3	2	3	4	1	4	1	5	1	2	4	5	5	5	4	4	1	4	2	5	4	4	5	5	5	5	5	5	4	4	5	5	5	5
170	4	3	4	4	4	5	5	5	5	4	5	3	4	4	4	4	4	4	4	4	4	4	5	1	2	2	4	3	4	4	3	3	2	2	2	3	3	4	4	5	5	5	4	5	4	5	5	5	4
171	4	3	4	4	4	4	4	4	4	4	4	4	4	4	4	4	4	4	4	4	4	2	4	1	3	3	4	3	4	3	4	4	4	3	4	4	4	5	5	5	5	5	4	4	4	4	5	5	4
172	4	4	4	4	4	4	4	4	4	4	4	4	4	4	4	4	4	4	3	4	3	2	4	2	3	3	3	2	4	3	2	2	3	3	3	3	4	4	4	4	4	4	4	4	3	3	4	4	4
173	4	5	5	5	4	5	5	5	3	3	4	3	3	3	4	4	3	3	2	3	5	1	5	1	1	1	5	1	4	3	1	1	3	1	2	2	2	4	5	5	5	5	5	5	1	3	4	4	4
174	4	4	4	4	4	4	4	4	4	4	4	4	4	4	4	4	4	4	4	4	5	3	4	2	1	3	4	3	4	3	2	2	2	2	2	2	3	5	5	5	5	5	4	4	3	3	4	4	3
175	5	5	5	5	5	5	5	5	5	5	5	5	4	5	5	5	5	5	5	5	5	2	4	1	3	3	4	4	5	5	4	3	3	3	4	4	4	5	5	5	5	5	4	5	4	4	5	5	4
176	5	5	4	4	4	4	4	4	3	3	4	4	4	4	4	4	4	4	4	3	4	5	4	1	3	4	4	3	4	4	3	1	5	3	5	3	4	4	4	4	4	4	4	4	4	3	4	4	4
177	3	4	3	4	4	4	4	4	4	4	4	4	4	4	4	4	4	3	4	4	4	4	4	2	4	1	3	3	3	3	3	3	4	3	3	3	3	5	5	5	5	5	5	4	4	4	4	4	4
178	4	5	4	4	5	5	5	5	5	4	4	4	4	4	4	5	5	5	5	5	5	5	4	1	3	3	4	4	5	5	4	5	4	4	4	4	5	5	5	5	5	5	5	4	4	4	4	4	4
179	5	5	5	5	5	5	5	5	5	5	5	5	5	5	5	4	4	4	4	4	4	5	5	1	3	2	3	4	5	5	5	5	4	3	3	4	4	5	5	5	5	5	5	5	2	4	5	5	5
180	4	3	5	4	4	5	4	5	5	4	4	3	4	4	5	5	4	4	5	5	5	1	4	1	3	2	3	4	5	5	4	3	2	3	3	4	4	5	5	5	5	5	5	5	3	4	4	4	5
181	4	3	4	4	4	4	4	4	4	4	4	4	4	4	4	4	4	4	4	4	4	4	4	2	3	3	3	2	3	3	3	3	3	2	3	3	3	3	3	3	3	3	3	3	3	3	3	3	3
182	4	4	4	4	4	4	4	4	4	4	4	4	4	4	4	4	4	4	4	4	4	1	5	1	3	3	4	4	4	4	4	5	4	3	4	4	4	4	4	5	5	5	4	4	4	4	4	4	4
183	4	4	4	4	3	4	3	4	4	3	3	3	3	2	3	4	4	4	3	3	4	2	4	2	3	3	4	2	4	3	2	2	3	2	4	3	2	5	5	5	5	5	2	3	4	4	4	4	4
184	4	4	4	4	4	4	4	4	3	3	3	4	4	4	4	4	4	4	4	3	3	1	4	3	3	3	3	2	4	4	2	2	2	3	3	3	3	4	5	5	5	5	4	4	4	4	1	4	4
185	5	4	4	5	4	5	5	5	5	4	5	5	5	5	5	5	5	5	5	5	4	1	4	1	3	2	4	3	5	4	3	1	4	3	4	4	4	4	4	4	4	5	4	4	4	4	5	5	5
186	4	4	4	3	3	4	4	4	4	4	3	4	3	4	4	4	4	4	4	4	4	4	4	2	3	3	4	4	4	4	4	5	5	3	4	4	5	5	5	5	5	5	5	5	5	4	5	5	5
187	4	4	4	4	3	4	5	5	4	4	4	3	3	3	4	3	3	3	3	3	3	2	4	3	3	3	3	2	5	4	2	2	3	2	3	1	3	4	5	5	5	5	4	4	2	3	3	3	3
188	5	5	5	4	4	5	4	4	4	4	4	4	4	4	4	4	4	4	4	4	5	1	5	4	1	4	4	3	5	5	4	1	1	2	3	3	2	5	5	5	5	5	5	5	5	5	5	5	5
189	4	4	4	4	4	4	4	4	4	3	4	4	4	4	5	4	4	4	4	4	4	2	5	1	2	2	4	4	3	5	3	2	2	2	3	3	4	5	4	4	4	4	4	4	4	4	5	5	2
190	5	4	4	5	4	4	3	3	4	4	4	4	4	4	3	3	3	3	3	3	4	1	3	4	2	3	1	2	3	1	4	2	1	1	1	2	1	4	4	4	4	4	4	5	2	1	1	3	2
191	5	5	5	5	5	5	5	5	5	4	5	4	4	4	4	5	4	4	4	4	1	2	4	2	3	1	4	4	5	3	3	4	3	1	3	4	4	5	5	4	5	5	5	4	3	3	4	4	4
192	1	2	1	1	1	1	1	1	1	1	1	2	2	2	2	1	1	1	1	1	3	3	1	2	2	2	1	2	1	4	3	3	3	2	2	3	2	1	1	1	1	1	1	1	1	1	1	1	1
193	4	4	4	4	4	4	4	4	4	4	4	4	4	4	4	4	4	4	4	4	4	3	4	3	3	4	3	3	4	3	3	3	4	3	4	3	3	4	4	4	4	5	3	4	4	4	4	4	4
194	5	5	5	4	4	4	4	4	4	4	4	4	4	4	5	4	4	4	4	4	3	3	4	1	3	3	4	4	4	4	4	4	3	3	3	4	4	5	5	5	5	5	5	4	3	4	4	3	4
195	4	4	5	4	3	4	4	4	4	4	4	4	3	4	3	3	4	4	4	4	3	1	3	4	3	1	4	3	3	3	3	3	4	3	5	3	4	5	4	4	4	4	5	4	3	3	3	3	3
196	4	4	4	4	4	5	5	5	5	4	5	4	4	4	4	5	4	4	5	4	3	5	5	1	3	3	4	4	5	3	4	3	3	2	3	3	3	5	5	5	5	5	5	4	4	4	4	4	5
197	3	5	3	3	4	4	4	4	4	5	3	1	1	1	1	3	3	3	1	2	4	5	3	1	1	1	3	3	3	5	5	5	3	1	1	3	3	5	5	5	5	5	5	3	2	3	3	3	5
198	4	3	4	4	4	5	4	4	4	4	4	3	4	3	3	3	4	4	4	3	4	2	3	2	1	2	4	3	3	3	3	2	2	2	3	4	3	4	4	5	4	4	3	5	4	5	5	5	5
199	5	5	5	4	4	4	4	4	5	5	5	4	4	4	4	4	4	4	4	4	5	5	5	1	5	4	5	5	5	5	5	5	4	5	5	5	5	5	5	5	5	5	5	5	4	5	5	5	5
200	4	4	5	4	4	4	4	5	5	4	5	4	3	4	4	4	4	4	4	4	5	1	5	2	2	1	4	4	5	4	2	1	1	2	2	3	5	5	5	5	5	5	5	5	2	4	5	5	5
201	4	4	4	4	4	4	4	4	4	4	4	4	4	4	4	4	4	4	4	4	4	4	4	1	3	2	5	5	4	5	5	2	4	4	4	5	5	5	5	5	5	5	5	4	4	4	4	4	4
202	5	4	5	5	3	3	3	4	3	1	3	3	3	4	4	4	4	4	4	3	3	4	4	4	2	2	2	4	4	3	2	3	4	2	5	3	3	4	4	4	4	4	4	4	4	4	4	4	4
203	4	5	4	5	5	5	5	5	5	4	4	4	5	5	5	5	5	5	5	4	3	5	5	1	3	3	4	5	5	5	5	1	3	3	3	4	3	5	5	5	5	5	5	5	4	4	4	4	5
204	4	2	3	2	3	3	3	2	2	2	3	3	3	2	3	4	4	4	3	3	2	1	3	2	2	3	3	2	3	3	2	2	2	2	3	3	3	4	4	4	5	5	5	5	2	3	2	2	3
205	4	4	4	4	4	4	4	4	3	4	3	4	3	4	4	4	4	4	3	4	4	2	5	1	2	2	4	3	4	4	3	2	3	2	2	4	4	5	5	5	5	5	4	4	4	3	4	4	3
206	4	4	4	4	4	5	5	5	5	4	5	4	4	4	4	5	4	4	5	4	3	5	5	1	3	3	4	4	5	3	4	3	3	2	3	3	3	5	5	5	5	5	5	4	4	4	4	4	5
207	4	5	5	3	4	4	4	4	4	4	4	4	4	4	4	4	4	4	4	3	5	1	4	1	1	2	4	4	5	5	3	2	1	2	2	4	5	5	5	5	5	5	5	5	4	4	3	4	5
208	5	5	5	5	4	4	4	4	5	4	4	5	3	3	5	4	4	4	4	4	5	1	4	1	2	2	3	5	5	5	4	4	2	3	3	5	5	5	5	5	5	5	5	5	4	4	4	4	5
209	4	4	5	3	4	5	4	4	4	3	3	4	4	4	4	5	5	5	4	5	3	3	5	1	3	3	4	5	5	4	3	2	1	3	4	5	5	5	5	5	5	5	5	4	4	4	5	4	5
210	4	4	5	4	4	4	4	4	4	4	4	4	4	5	4	4	4	4	4	4	3	1	4	1	3	3	4	4	4	4	4	2	3	3	4	4	4	5	5	5	5	5	5	4	4	5	4	4	5
211	4	5	4	4	4	5	4	4	4	4	4	5	4	4	4	5	5	4	5	5	5	1	4	5	2	2	4	4	4	5	4	2	4	2	4	4	4	5	5	5	5	5	5	4	4	4	4	4	4
212	3	3	3	3	3	4	3	3	4	2	2	3	3	2	2	3	4	3	3	3	4	2	4	1	2	2	2	4	5	5	4	3	3	3	4	4	4	5	4	4	4	3	4	4	4	5	4	5	5
213	4	4	4	4	5	5	5	5	4	4	4	4	4	4	4	5	5	5	5	5	5	4	4	2	2	2	5	4	5	5	5	5	2	3	3	4	4	5	5	5	5	5	4	4	3	4	5	5	5
214	5	3	4	4	4	4	4	4	4	3	4	4	4	4	5	4	4	4	4	4	5	5	5	1	4	3	5	4	4	4	3	3	4	4	4	4	4	4	4	5	5	5	5	5	4	4	4	4	4
215	5	5	5	5	5	4	4	5	4	4	4	4	4	4	4	4	4	4	4	4	4	3	3	1	3	1	4	1	3	3	1	1	1	1	2	1	1	4	4	4	4	4	4	4	1	3	3	3	4
216	4	5	5	4	4	4	4	4	4	4	4	5	4	4	4	4	4	4	4	4	5	2	4	2	2	2	4	3	5	4	3	2	3	3	4	4	4	5	5	5	5	5	4	4	3	4	4	4	4
217	5	4	4	4	4	4	4	4	4	4	4	4	4	4	4	4	4	4	4	4	4	2	4	1	3	3	3	4	4	4	4	2	3	4	4	4	4	5	5	5	5	5	5	5	3	4	4	4	3
218	4	4	4	4	4	4	4	4	3	3	4	3	3	3	4	4	4	3	3	3	3	5	4	1	2	2	4	4	4	4	4	4	3	3	4	4	4	5	5	5	5	5	4	4	4	3	4	3	4
219	3	4	3	3	3	3	3	3	4	3	3	2	3	2	2	4	4	4	4	3	4	5	4	4	2	3	3	3	4	4	3	5	4	2	3	2	3	5	5	5	5	5	2	4	3	4	3	2	5
220	4	4	4	4	4	5	4	4	5	4	5	5	5	4	5	4	4	4	4	4	4	5	5	4	4	3	4	4	4	4	4	4	5	4	4	4	4	5	5	5	5	5	4	4	4	4	4	4	4
221	4	4	4	4	4	4	4	4	4	4	4	4	4	4	4	4	4	4	4	4	4	2	4	3	3	3	4	3	4	3	3	3	3	3	4	3	3	4	4	4	4	4	4	4	4	4	4	4	4
222	5	4	4	4	3	5	4	4	4	4	3	3	3	3	3	4	4	3	4	4	3	2	4	3	1	1	2	3	4	5	2	2	2	1	3	3	4	5	5	4	4	4	5	4	2	3	4	4	5
223	4	4	5	4	3	4	4	4	4	3	4	4	3	3	4	4	3	4	4	3	4	1	4	2	1	1	4	4	4	4	4	2	4	2	4	4	4	4	5	5	5	5	5	4	4	4	4	3	3
224	5	5	5	5	4	4	4	4	5	4	4	4	4	4	3	4	4	4	4	4	5	3	4	1	3	1	4	3	5	4	4	3	4	2	4	4	4	5	5	5	5	5	5	5	3	4	4	4	4
225	4	3	4	4	3	4	4	4	3	3	4	5	4	3	4	4	4	4	4	4	5	3	4	1	3	3	4	4	4	5	3	3	3	4	4	4	5	5	5	5	5	5	4	4	3	4	4	4	4
226	4	4	4	3	4	5	5	5	4	5	4	5	4	5	5	4	5	5	4	4	4	3	5	1	2	2	5	2	5	4	3	2	3	3	2	3	3	5	5	5	5	4	4	4	5	5	4	5	4
227	5	4	4	4	4	4	4	4	4	4	4	4	4	3	3	4	4	4	4	4	5	4	5	1	3	2	4	4	4	4	3	3	4	3	4	4	4	5	5	5	5	5	4	4	3	3	4	4	4
228	4	4	4	4	4	4	4	4	4	4	4	3	4	4	4	4	4	4	4	4	4	4	4	2	2	4	4	3	4	4	4	4	2	2	4	4	4	5	5	5	5	5	4	4	3	4	4	4	4
229	4	4	4	4	4	4	4	4	5	4	4	4	4	4	5	4	4	4	4	4	5	3	4	1	3	2	3	2	2	2	2	2	2	2	3	3	3	5	5	5	5	5	5	4	3	2	4	4	4
230	4	4	4	4	4	5	5	5	5	5	5	5	5	5	5	5	4	4	4	4	4	5	5	1	4	3	5	3	5	5	4	3	3	4	5	5	5	5	5	5	5	5	4	5	4	5	5	5	4
231	4	5	4	4	4	4	4	4	4	4	4	3	3	4	3	4	4	4	4	3	5	4	4	2	3	2	4	3	4	4	2	2	2	2	3	3	3	5	5	5	5	5	4	4	3	4	4	4	4
232	4	4	5	5	5	5	5	5	4	4	5	4	4	4	4	4	4	4	4	4	3	1	5	1	4	3	5	5	5	5	4	3	3	3	4	4	5	5	5	5	5	5	5	5	4	5	5	5	5
233	4	4	3	3	4	4	4	4	4	4	3	4	4	4	3	3	3	3	4	4	4	1	4	1	2	3	2	4	4	4	3	1	2	2	3	4	4	5	5	5	5	5	3	4	2	2	3	4	4
234	5	5	5	5	5	5	5	5	5	5	5	5	5	5	5	5	5	5	5	5	4	5	5	1	4	4	5	5	5	5	4	2	4	4	4	4	5	5	5	5	5	5	5	5	5	5	5	5	5
235	4	4	4	4	4	4	4	4	4	3	3	3	4	3	4	3	4	3	3	3	4	4	4	1	3	3	4	3	4	3	3	3	3	3	4	3	3	5	5	5	5	5	4	4	3	3	4	4	4
236	3	5	2	3	2	4	4	4	5	4	4	5	4	4	5	5	5	4	5	4	5	3	5	4	3	4	4	5	5	5	5	4	5	4	5	5	5	5	5	5	5	5	4	3	4	4	5	5	5
237	4	4	5	4	4	5	4	4	4	4	4	4	4	4	4	4	4	4	4	4	4	1	4	1	3	2	4	4	4	5	4	3	2	4	4	4	5	5	4	4	4	4	4	4	2	4	4	4	4
238	4	3	4	3	4	4	4	4	4	3	4	4	3	4	4	4	3	3	4	3	4	4	4	2	2	3	3	4	4	3	3	4	3	3	3	3	3	4	4	4	4	4	4	4	3	3	4	4	4
239	3	4	3	4	4	5	5	5	5	3	4	3	4	4	4	3	4	3	4	4	4	5	5	2	2	2	3	5	5	5	5	5	2	4	3	4	4	5	5	5	5	5	5	5	5	5	4	4	4
240	4	3	4	5	5	5	4	4	4	4	4	4	4	3	4	4	4	4	4	4	3	5	4	1	3	2	4	4	4	4	4	2	2	2	4	4	3	4	4	4	4	4	5	5	2	4	5	5	4
241	4	4	4	4	4	4	4	4	4	5	5	5	5	5	4	4	4	4	4	4	1	4	5	2	2	2	2	4	4	4	4	4	1	1	1	1	2	5	5	5	5	5	5	5	1	2	4	5	4
242	5	4	5	5	4	4	4	4	4	4	4	4	5	4	4	4	4	4	4	4	4	4	4	2	3	4	5	4	4	4	4	3	4	5	3	5	5	5	5	5	5	5	5	5	4	4	4	4	4
243	4	4	4	4	4	4	4	4	4	4	4	4	4	4	4	4	4	4	4	4	4	2	4	2	2	4	4	5	5	5	4	3	3	3	5	4	4	5	5	5	5	5	5	5	3	4	4	4	3
244	4	4	4	4	4	3	4	4	4	3	4	4	4	4	3	3	4	4	3	4	4	2	4	2	3	3	4	3	4	3	3	3	3	3	3	3	3	4	4	4	4	4	4	4	3	3	4	4	3
245	4	4	4	4	4	5	5	5	5	5	4	4	4	4	4	4	4	4	4	4	3	2	5	3	5	4	4	5	5	4	4	3	5	4	4	4	4	4	4	4	4	4	4	4	4	4	4	5	4
246	5	4	4	4	4	4	4	4	4	3	4	3	4	4	3	4	4	4	4	4	2	4	4	1	2	2	3	4	4	3	3	3	3	3	4	4	3	4	5	4	5	5	4	4	5	5	4	4	4
247	4	4	4	4	4	4	4	4	3	3	3	4	4	3	3	3	4	3	3	4	4	4	4	4	2	2	2	3	4	3	3	2	4	2	4	3	3	3	4	4	4	4	4	3	3	4	4	4	5
248	4	4	4	4	4	4	4	4	4	4	4	4	4	3	3	4	4	4	4	4	3	5	5	1	3	3	3	4	4	4	4	4	4	3	5	5	5	5	5	5	5	5	3	4	5	5	5	5	3
249	3	3	3	3	3	5	5	5	4	4	4	3	3	3	3	4	4	5	4	4	2	2	5	1	3	4	3	4	5	4	4	5	4	3	3	3	3	5	5	5	5	5	4	4	3	3	4	5	5
250	5	5	5	5	5	5	5	5	5	1	5	5	5	5	5	3	5	3	3	3	5	1	3	1	3	4	4	1	4	5	1	1	3	1	4	1	1	5	5	5	5	5	4	4	5	5	5	5	1
251	3	3	3	2	2	2	2	2	2	1	3	4	4	3	3	4	4	4	3	3	4	2	4	4	1	2	2	4	5	4	4	3	4	3	4	4	4	5	5	5	5	4	3	3	3	4	4	4	2
252	4	4	4	4	4	4	4	4	4	4	4	4	4	4	4	4	4	4	4	4	4	1	4	1	2	2	4	4	5	5	4	2	3	3	4	4	4	5	5	5	5	5	4	4	4	4	4	4	4
253	5	4	4	4	4	4	3	3	3	3	3	3	3	3	3	3	3	3	3	3	3	1	5	1	4	4	4	4	4	4	4	4	4	4	4	4	4	5	5	5	5	5	5	5	4	4	4	4	4
254	4	4	4	4	4	4	4	4	4	4	4	4	4	3	4	4	4	4	4	4	4	1	4	1	4	3	5	3	4	4	3	1	3	3	4	4	4	5	5	5	5	5	4	4	2	3	4	4	4
255	5	5	5	4	5	5	5	5	5	4	5	5	5	5	5	5	5	5	5	5	5	3	5	1	3	3	4	4	5	3	1	1	1	1	5	4	3	5	5	5	5	5	5	5	1	4	5	5	3
256	5	5	5	5	4	4	5	5	5	4	4	5	4	4	5	4	4	4	4	4	5	2	4	1	1	2	2	3	3	3	2	2	1	1	1	2	2	2	3	4	4	4	4	4	2	1	3	3	1
257	5	3	4	4	4	4	3	3	3	3	3	3	4	3	4	4	4	4	3	4	3	5	5	1	3	1	3	3	4	3	3	4	4	3	3	3	3	5	5	5	5	5	3	3	2	3	4	4	4
258	4	4	4	4	3	4	4	4	3	4	3	3	3	4	3	4	4	4	3	4	3	2	4	3	3	4	4	4	4	4	3	2	3	4	4	3	4	4	5	5	4	5	2	4	2	4	4	4	4
259	4	4	4	4	4	4	4	4	4	4	4	4	4	4	4	4	4	4	4	4	3	4	4	2	4	4	4	4	4	4	4	3	4	3	4	4	4	4	4	4	4	4	4	4	4	4	4	4	4
260	5	5	5	5	5	5	5	5	5	5	5	5	5	5	5	5	5	5	5	5	5	2	5	1	2	2	4	4	5	4	4	2	2	3	4	4	4	5	5	5	5	5	5	5	4	4	4	4	5
261	4	4	4	4	4	4	4	4	4	4	4	4	4	4	4	3	4	3	3	3	3	4	4	2	3	1	4	3	4	3	3	3	1	1	3	4	3	3	4	4	4	4	4	4	3	3	3	3	4
262	5	4	4	5	5	4	4	4	4	4	4	4	4	4	5	5	4	4	4	4	5	5	5	1	4	4	4	5	5	4	4	4	5	5	4	4	5	5	5	5	5	5	5	5	5	5	5	5	5
263	4	4	4	4	4	4	4	4	4	4	4	4	4	4	4	4	4	4	4	4	2	4	4	3	2	2	2	3	4	4	4	5	4	3	3	3	4	5	5	5	5	5	5	3	4	4	4	4	5
264	5	5	5	4	4	5	4	4	4	4	5	5	3	4	5	5	5	4	5	5	5	1	5	1	3	2	4	4	5	4	3	3	3	2	3	3	3	5	5	5	5	5	3	5	1	3	3	4	5
265	4	4	4	4	4	4	4	4	4	4	4	4	4	4	4	4	4	4	4	4	4	4	4	2	4	4	4	4	4	4	4	4	4	4	4	4	4	4	4	4	4	4	4	4	4	4	4	4	4
266	4	4	4	4	4	4	4	4	4	4	4	4	4	4	4	4	4	4	4	4	4	4	4	2	3	3	4	4	4	4	4	2	2	3	4	4	4	4	4	4	4	4	4	4	4	4	4	4	4
267	4	4	4	4	5	5	5	5	5	5	4	4	4	5	5	5	5	5	5	5	3	3	5	1	3	2	5	3	4	4	3	1	3	3	3	3	3	4	4	5	5	5	4	4	4	3	5	4	4
268	5	4	4	5	5	5	5	5	5	5	5	5	5	5	5	5	5	5	5	5	3	4	5	3	5	5	4	4	4	4	4	4	4	4	4	4	4	4	4	4	5	5	5	5	5	5	5	5	5
269	5	4	4	4	5	4	4	4	4	4	4	4	5	5	5	5	4	5	4	4	4	1	5	1	4	4	3	3	4	4	1	1	2	1	4	1	4	4	5	5	5	5	2	5	1	5	5	5	4
270	4	4	4	4	4	4	4	4	4	4	4	4	4	3	4	4	4	4	4	3	4	3	4	2	4	4	3	4	4	4	4	3	3	4	4	4	4	4	4	4	5	4	4	4	4	4	4	4	4
271	4	3	4	4	4	3	3	3	4	3	4	3	3	4	4	4	4	4	4	4	4	1	4	1	2	2	2	1	5	3	4	2	2	2	4	3	2	4	4	4	4	4	4	3	3	3	3	3	3
272	4	4	3	3	4	4	4	4	4	3	3	3	3	3	3	4	4	3	3	3	3	1	3	3	1	2	3	3	4	4	3	2	1	2	2	3	3	4	3	3	3	4	4	4	1	1	3	3	3
273	4	4	4	4	5	5	5	5	5	4	5	4	4	4	4	4	4	4	4	3	5	5	5	2	3	4	4	4	5	5	5	2	4	4	4	4	4	4	5	5	5	5	5	4	3	4	5	4	4
274	4	4	4	4	3	4	4	4	4	4	4	4	4	4	4	4	4	4	4	4	4	3	5	1	3	3	3	3	3	3	3	3	3	3	3	3	3	3	3	3	3	3	3	3	3	3	3	3	3
275	5	5	5	5	5	5	5	5	5	5	5	4	4	4	5	4	4	5	5	4	5	4	5	1	3	3	5	5	5	5	5	5	1	4	5	5	5	5	5	5	5	5	5	5	5	5	5	5	5
276	3	3	3	3	3	4	4	4	4	4	4	4	4	3	3	4	4	4	4	4	4	5	4	2	2	2	3	5	5	5	5	4	3	4	3	4	4	4	4	4	4	4	4	4	4	4	4	4	4
277	3	4	4	4	4	4	4	4	4	4	4	4	4	4	4	4	4	4	4	4	4	4	4	1	3	3	4	4	4	3	4	3	3	3	4	4	4	4	4	4	4	4	4	4	4	4	4	4	4
278	4	4	4	4	4	4	4	4	4	4	4	4	4	4	4	3	4	4	4	4	5	1	4	1	2	4	4	4	5	4	3	3	4	2	4	4	4	5	4	4	4	4	4	4	3	3	4	4	4
279	4	3	4	4	3	4	4	4	3	3	4	4	3	4	4	4	4	4	3	4	4	5	5	2	2	2	3	4	4	4	2	3	3	2	3	4	4	5	5	5	5	5	3	4	4	4	4	4	4
280	4	4	5	3	4	5	5	5	4	3	2	4	4	4	4	3	3	4	4	5	3	5	5	3	2	2	4	2	3	4	4	3	3	3	3	3	2	5	5	5	5	5	4	5	3	3	4	3	3
281	5	4	4	4	4	3	3	4	3	4	4	4	4	3	4	4	4	4	4	4	4	4	4	2	3	4	4	4	4	3	3	2	3	3	4	4	3	4	4	4	4	4	4	5	3	4	4	4	4
282	4	3	4	3	4	3	4	4	3	3	3	4	3	4	4	3	3	3	4	3	4	4	4	2	2	3	3	3	4	3	2	2	2	4	3	3	4	4	4	4	4	5	4	4	3	3	4	3	3
283	5	5	5	4	4	5	5	5	5	4	4	3	4	4	4	4	4	4	4	4	5	1	5	1	2	3	4	4	4	3	3	3	3	2	4	3	3	4	5	5	5	5	5	4	4	4	5	5	4
284	4	4	4	5	4	5	5	5	5	4	4	4	4	4	4	4	4	4	4	4	5	5	5	1	3	3	4	4	4	4	4	3	3	3	3	4	4	4	4	4	4	4	4	4	3	3	4	4	4
285	5	5	5	5	5	5	5	5	5	4	5	4	5	5	5	5	5	5	5	5	4	4	5	3	3	5	4	4	5	5	5	5	4	5	4	5	5	5	5	5	5	5	5	5	5	5	5	5	5
286	4	3	3	4	3	5	5	5	4	4	4	5	4	4	3	4	3	5	5	4	4	5	5	1	3	4	5	5	5	4	2	2	3	2	4	4	5	3	4	4	4	4	4	4	3	3	4	4	4
287	4	4	4	4	4	3	3	3	3	3	3	3	3	3	4	3	3	3	3	3	4	5	4	1	4	4	4	5	5	5	5	5	5	3	5	5	5	5	4	4	4	4	5	4	4	4	4	4	4
288	4	4	4	4	4	4	4	4	4	4	4	4	4	4	4	4	4	4	4	4	3	4	4	3	4	4	4	4	4	4	4	4	2	4	4	4	4	4	4	4	4	5	4	4	4	4	4	4	4
289	4	4	4	4	4	3	3	3	4	4	3	3	3	3	3	4	4	4	4	4	3	4	4	2	2	2	3	3	3	3	2	2	3	2	3	3	2	3	3	3	3	3	3	3	2	3	4	4	3
290	3	4	5	4	5	3	3	3	4	2	2	3	2	3	2	4	3	3	4	3	2	2	5	2	2	1	4	3	5	4	3	2	1	2	3	2	4	5	5	5	5	5	4	4	3	3	5	5	4
291	4	3	5	3	4	4	4	4	4	4	5	4	4	4	4	5	5	4	4	4	4	1	5	1	3	3	4	4	5	3	3	3	3	3	3	4	4	3	4	4	4	4	4	4	3	4	4	4	3
292	5	5	5	5	5	5	5	5	5	4	5	4	5	5	5	5	5	5	5	5	5	4	5	1	5	5	5	5	5	5	5	5	5	5	5	5	5	5	5	5	5	5	5	5	5	5	5	5	5
293	5	4	5	5	5	5	5	5	5	5	5	4	4	4	3	5	5	5	4	4	4	1	5	1	2	3	4	4	5	5	5	2	3	3	5	4	5	5	5	5	5	5	5	5	4	5	5	5	5
294	4	4	4	4	4	5	5	5	5	4	4	4	4	4	4	4	4	4	4	4	5	5	5	1	3	3	4	5	4	5	5	4	3	3	3	4	4	5	5	5	5	5	5	4	4	4	4	4	4
295	3	4	4	4	3	5	4	4	4	4	5	5	5	5	5	5	5	5	5	5	4	5	5	1	3	4	4	5	5	5	5	5	3	4	4	5	5	5	5	5	5	5	5	4	5	5	5	4	5
296	3	4	4	3	3	3	3	3	3	3	3	3	3	2	2	4	4	4	4	4	4	4	4	2	2	2	3	4	4	4	4	4	2	2	2	2	3	4	4	4	4	4	3	4	3	3	2	3	4
297	5	4	5	4	5	4	4	4	4	4	4	4	4	4	4	5	5	5	4	5	5	5	5	1	3	4	5	5	5	5	4	4	4	3	4	4	4	4	5	5	5	5	4	5	3	4	5	5	5
298	4	4	4	3	4	4	4	4	4	4	4	4	4	4	4	4	4	4	4	4	4	1	4	2	3	4	4	4	4	1	3	2	2	2	4	4	4	4	4	4	4	4	4	4	2	4	4	4	4
299	4	4	4	4	4	4	3	3	4	3	4	4	4	4	3	3	3	4	4	4	4	4	4	2	2	2	2	3	5	5	3	4	3	3	3	4	3	5	5	5	5	5	5	5	3	4	5	5	5
300	4	4	4	4	4	4	4	4	4	4	4	4	4	4	4	4	4	3	3	4	3	3	5	3	2	4	3	3	4	4	3	3	1	1	2	3	4	4	5	5	5	5	4	5	4	4	4	4	4
301	4	3	3	3	3	3	3	3	3	2	3	3	3	3	3	3	3	3	4	3	2	3	4	3	2	3	3	2	3	3	2	3	2	2	3	3	2	4	4	4	4	4	3	3	2	2	4	4	4
302	4	3	3	4	4	4	4	4	4	3	4	4	4	3	4	4	4	4	4	3	3	5	4	2	4	4	4	4	4	5	5	5	4	4	5	4	4	4	5	5	5	5	5	4	4	4	4	4	4
303	4	4	5	4	5	4	4	4	4	3	4	3	4	4	4	3	4	4	4	4	5	1	3	2	4	2	4	3	4	4	4	3	5	3	4	4	4	4	4	4	4	4	4	4	4	4	4	4	3
304	5	5	5	5	5	5	5	5	5	5	5	5	5	5	5	5	5	5	5	5	4	2	4	2	4	5	5	4	4	4	4	4	4	4	4	4	4	5	5	5	5	5	5	5	4	4	5	5	5
305	5	4	5	4	5	5	5	5	5	5	4	2	3	4	4	4	4	5	4	4	4	1	5	1	3	3	4	5	5	4	5	1	4	4	5	5	5	5	5	5	5	5	4	5	5	5	5	5	5
306	3	4	4	4	4	4	4	4	4	4	4	4	4	4	4	4	4	4	4	4	4	3	4	2	2	2	2	4	4	4	4	4	4	2	2	3	3	5	5	5	5	5	5	4	4	4	4	4	4
307	3	4	4	3	4	4	4	5	5	4	4	4	4	4	4	4	4	4	4	4	3	5	5	1	3	3	4	4	4	4	4	4	2	3	3	3	4	5	5	5	5	5	5	4	3	3	4	4	4
308	5	5	5	5	4	4	5	5	5	3	5	5	4	5	5	4	5	5	5	5	5	3	5	1	3	3	4	3	4	5	2	1	1	3	3	2	5	5	5	5	5	5	5	5	3	4	5	5	5
309	4	3	3	3	4	4	4	4	4	4	3	3	3	3	3	4	4	4	4	4	5	5	5	1	2	2	3	4	4	4	4	3	3	3	3	4	4	5	5	5	5	5	5	5	3	3	4	4	4
310	3	4	4	3	4	5	5	5	5	5	5	5	5	5	5	5	5	5	5	5	5	3	4	1	2	5	4	5	5	5	5	5	5	5	5	5	5	5	5	5	5	5	5	5	5	5	5	5	5
311	4	4	4	4	4	4	4	4	4	4	4	4	3	3	4	4	4	4	4	3	4	4	4	2	3	3	4	4	4	3	3	3	3	3	3	4	4	5	5	5	5	5	4	4	3	4	4	4	3
312	4	4	5	4	4	4	4	4	4	5	5	5	5	4	4	4	4	4	4	4	5	4	5	2	3	3	4	3	5	4	3	2	2	3	4	3	3	5	5	5	5	5	3	4	4	4	5	5	4
313	4	5	4	3	4	5	5	5	5	4	4	5	4	4	5	4	5	5	5	4	5	3	4	3	3	4	4	3	4	3	2	2	4	4	4	3	3	5	5	5	5	5	5	5	4	4	4	4	3
314	4	4	4	4	4	4	4	4	3	3	3	4	3	3	3	3	3	3	2	3	4	4	4	3	2	2	4	4	4	3	3	2	2	1	2	3	3	5	5	5	5	5	4	4	3	4	4	5	3
315	5	5	4	4	4	4	4	4	5	5	5	5	3	5	5	4	4	4	4	4	4	1	5	1	1	3	3	4	5	4	4	3	3	3	1	5	4	4	3	2	3	4	4	4	3	5	4	4	5
316	4	4	4	4	4	4	4	4	4	3	4	4	3	4	4	3	3	3	3	3	4	4	4	2	3	3	3	3	3	3	3	3	2	3	3	3	3	4	3	3	4	4	4	4	4	4	4	4	4
317	4	4	4	3	4	4	3	4	3	3	4	5	4	3	4	4	4	4	3	4	4	4	5	2	2	1	4	3	5	5	4	2	1	1	2	2	3	5	5	5	5	5	2	5	1	4	5	5	5
318	5	4	4	4	4	4	4	4	4	4	4	4	4	4	4	4	4	4	4	4	5	1	4	2	2	4	4	3	4	2	3	2	3	3	4	3	3	4	4	4	4	4	3	4	3	4	4	4	3
319	5	5	5	5	5	5	5	5	5	5	4	4	4	4	4	4	4	4	4	4	4	4	4	1	4	4	4	4	4	5	5	4	4	4	5	5	5	5	5	5	5	5	5	5	4	4	4	4	4
320	3	4	4	3	3	3	4	3	3	4	3	3	4	3	4	3	3	3	3	3	4	4	3	3	3	2	3	2	2	1	1	1	1	1	1	1	2	3	3	3	3	3	3	3	3	3	4	4	4
321	4	4	4	4	4	4	4	4	4	4	4	3	4	4	4	4	4	4	4	4	4	3	4	3	3	3	4	3	3	2	3	2	2	2	3	3	3	4	4	4	4	4	4	3	2	3	2	3	3
322	4	4	4	5	5	5	5	5	5	5	5	5	5	5	5	4	4	4	4	4	5	5	5	2	4	2	4	4	4	5	5	4	4	3	5	5	5	5	5	5	5	5	5	5	4	4	5	5	5
323	3	3	3	3	3	4	4	4	4	3	4	3	4	4	4	4	4	4	4	4	4	2	4	4	2	2	4	3	3	4	2	2	2	2	4	3	3	4	4	4	4	4	2	4	3	3	4	3	3
324	5	5	5	5	5	5	5	5	5	5	5	5	5	5	5	5	5	5	5	5	5	5	5	5	5	5	5	5	5	5	5	5	5	5	5	5	5	5	5	5	5	5	5	5	5	5	5	5	5
325	4	4	4	4	4	4	4	4	4	4	4	4	4	4	3	4	4	4	4	4	3	4	4	2	2	2	3	3	5	4	3	5	3	2	4	3	3	5	5	5	5	5	1	5	3	4	4	4	5
326	3	4	5	4	4	5	5	5	5	5	4	4	3	3	5	4	4	4	4	4	4	5	5	2	3	4	5	5	5	5	5	5	5	4	5	5	5	5	5	5	5	5	5	5	5	5	5	5	5
327	4	4	4	3	3	5	3	4	4	3	3	4	4	3	4	4	4	4	4	5	4	5	5	2	3	5	4	4	5	5	3	4	2	3	2	5	5	5	5	5	5	5	3	3	2	2	5	5	5
328	4	4	4	3	4	5	5	5	5	4	4	4	5	4	5	4	5	5	4	4	5	4	4	1	1	4	5	4	5	3	3	1	2	1	1	4	3	5	5	5	5	5	4	5	1	1	4	4	5
329	3	4	4	3	3	4	4	4	4	4	4	5	4	3	4	4	4	4	4	4	3	5	4	1	2	2	4	5	4	4	5	4	3	2	1	3	4	5	5	5	5	5	3	4	2	1	5	4	4
330	4	4	4	4	4	4	4	4	3	3	3	4	3	3	3	3	4	4	4	4	5	3	4	1	2	3	5	3	4	5	3	2	3	3	3	3	3	4	5	5	5	5	5	4	3	3	4	4	4
331	3	5	4	4	4	4	4	4	4	3	4	4	3	4	3	4	4	4	4	3	4	2	4	2	1	3	3	4	4	3	2	3	4	4	4	3	4	4	4	4	4	5	4	3	3	4	4	4	4
332	5	5	5	5	5	5	5	5	5	5	5	5	5	5	5	5	5	5	5	5	5	2	4	1	2	1	3	3	5	5	4	2	3	3	4	5	4	5	5	5	5	5	5	5	5	5	5	5	3
333	4	4	4	4	5	4	4	4	5	5	4	4	4	3	4	5	5	4	4	4	5	3	4	2	3	4	4	4	4	4	4	2	1	2	3	4	4	5	5	5	5	5	4	4	3	4	4	4	4
334	4	4	5	5	5	5	5	5	5	4	4	4	4	4	4	4	4	4	4	4	4	4	4	1	3	3	4	4	4	4	4	4	4	4	4	4	4	4	4	4	4	4	4	4	4	3	4	4	4
335	1	2	2	2	2	1	1	1	2	2	2	2	3	2	1	2	2	2	2	1	1	5	1	5	5	5	1	2	1	2	1	2	2	4	1	2	1	1	1	1	1	1	2	2	1	1	1	1	1
336	4	4	4	3	3	3	3	4	3	4	3	2	2	2	2	2	3	3	3	2	3	4	3	2	2	3	4	2	4	2	2	2	2	2	2	1	2	4	3	4	4	5	4	4	2	4	4	4	4
337	4	4	4	4	4	4	4	4	4	4	4	4	3	4	4	3	3	3	3	2	4	3	4	1	2	3	3	3	4	2	3	2	2	2	2	3	3	4	4	4	4	4	4	4	2	4	3	3	4
338	4	4	4	5	5	4	4	4	4	4	3	3	2	2	3	2	3	3	4	4	5	3	3	4	1	1	2	2	5	4	3	1	3	2	2	3	4	5	5	5	5	5	3	4	3	3	4	4	3
339	5	5	5	5	4	4	4	4	4	4	4	5	4	4	5	4	4	4	4	4	5	4	5	1	2	1	4	3	4	5	3	3	3	3	4	3	4	5	5	5	5	5	4	4	3	3	4	4	4
340	3	4	4	3	4	4	4	4	4	4	4	4	4	3	4	3	3	4	4	4	4	4	4	1	4	4	4	4	4	4	4	3	3	3	4	4	4	4	4	4	4	4	4	4	4	4	4	4	4
341	5	4	5	5	5	5	5	5	5	4	5	5	5	5	5	5	5	5	5	5	5	3	5	1	3	3	5	5	5	5	3	2	2	3	2	5	5	5	5	5	5	5	5	5	3	3	5	4	4
342	5	4	5	4	5	5	4	4	4	3	4	4	4	4	4	5	4	4	4	4	5	3	3	3	3	4	3	3	4	4	3	3	2	3	3	3	3	5	5	5	5	5	3	4	4	5	4	5	5
343	4	3	5	4	4	5	5	5	5	5	4	4	4	4	4	4	4	4	4	4	3	1	5	2	3	2	5	4	4	4	3	1	5	4	5	4	4	5	5	5	5	5	3	4	3	3	4	4	5
344	4	5	5	4	5	4	4	4	4	4	4	3	4	4	3	4	4	4	4	4	3	2	4	2	4	3	4	4	4	4	3	3	2	4	4	3	3	3	5	5	5	5	3	5	2	5	3	4	5
345	3	4	4	4	3	3	3	4	4	3	4	3	3	3	4	4	4	4	4	3	4	4	4	1	3	3	3	4	4	4	4	4	4	4	4	4	4	5	5	5	5	5	5	4	3	3	3	3	4
346	3	4	4	3	3	4	4	4	4	3	4	4	4	4	4	3	4	4	3	3	4	2	4	3	3	3	3	4	4	2	3	2	3	2	3	3	3	4	5	5	5	5	2	4	2	2	4	4	3
347	4	4	4	4	4	4	4	4	4	4	4	4	4	4	5	4	4	4	4	4	4	3	4	2	2	2	3	3	4	5	4	3	3	3	3	4	4	5	4	5	5	5	4	4	3	3	4	3	3
348	4	4	4	4	4	4	4	4	3	3	4	4	4	4	4	4	4	4	4	4	4	4	4	1	3	4	4	4	4	4	4	4	4	3	4	4	4	4	4	4	4	4	4	4	4	4	4	4	4
349	4	4	4	4	3	5	5	5	4	3	5	5	3	3	5	3	4	4	4	4	5	5	5	2	2	2	3	3	4	4	3	3	2	2	3	3	3	5	5	5	5	5	4	4	4	4	4	4	4
350	4	4	5	5	4	5	4	4	4	4	4	3	3	4	4	4	4	4	4	3	4	4	5	1	3	3	4	4	4	4	4	3	3	4	3	4	4	4	4	4	4	4	4	4	4	4	4	4	4
351	5	5	5	5	5	5	5	5	5	5	5	5	5	5	4	5	5	5	4	5	5	4	5	1	4	4	5	5	5	4	5	1	4	4	5	5	5	5	5	5	5	5	5	5	4	5	5	5	5
352	4	4	4	4	5	5	5	5	5	5	5	5	5	5	4	4	5	5	4	4	5	1	5	1	1	3	4	4	4	3	4	2	3	3	4	4	4	4	4	4	4	4	4	4	4	4	4	4	5
353	4	5	4	4	4	5	5	5	5	4	5	5	4	5	5	5	5	5	5	5	4	5	5	1	3	4	4	4	5	5	4	2	3	4	4	5	3	5	5	5	5	5	5	5	1	2	4	4	4
354	4	4	4	4	4	4	4	4	4	3	4	3	4	4	3	4	4	3	3	3	3	4	4	2	3	2	3	3	4	3	3	2	3	2	3	3	3	4	4	4	4	4	4	4	3	3	4	4	4
355	5	4	4	4	5	5	5	5	5	4	4	4	5	5	4	5	5	5	4	5	3	1	5	1	1	1	4	5	5	5	1	1	1	1	1	3	1	5	5	5	5	5	1	5	3	5	5	4	5
356	4	4	4	3	3	4	4	4	4	4	4	4	4	4	4	4	4	4	5	4	4	4	4	2	4	4	4	4	4	4	4	4	5	4	4	4	4	5	5	5	5	5	4	4	3	4	4	4	3
357	4	4	4	3	3	4	3	4	5	3	4	4	3	3	4	4	3	4	4	4	4	3	4	3	3	3	4	3	4	3	3	3	4	3	4	3	4	5	5	5	5	5	4	4	5	5	5	5	5
358	5	5	5	5	5	5	5	5	4	3	3	4	4	3	2	3	5	4	3	3	4	1	4	5	1	1	2	1	5	3	1	5	1	1	1	2	3	5	5	5	5	5	2	5	1	2	5	5	5
359	4	4	4	4	3	4	4	4	4	3	4	4	4	4	3	4	4	4	5	4	4	4	4	4	2	5	4	3	4	4	2	2	2	4	4	4	4	3	3	3	3	3	5	4	2	4	4	4	4
360	5	4	4	4	3	4	4	4	4	4	4	2	4	4	2	4	4	4	4	4	5	1	5	1	3	3	4	4	5	5	4	2	4	3	4	4	4	5	5	5	5	5	4	3	3	4	5	4	4
361	4	4	4	4	4	4	4	4	4	4	4	4	4	4	4	4	4	4	4	4	4	2	4	2	4	4	4	4	5	5	4	2	3	4	3	4	4	4	4	4	4	4	4	4	4	4	4	4	4
362	5	5	4	2	4	5	5	5	5	5	5	5	4	5	5	5	5	5	5	5	4	5	4	1	3	3	3	4	4	4	4	5	2	2	1	3	4	4	5	5	5	5	5	5	3	3	3	3	4
363	4	4	4	3	4	3	4	4	4	4	4	3	4	3	4	4	4	4	3	3	4	4	4	1	2	4	4	4	4	4	4	4	2	3	2	3	3	4	4	4	4	4	4	4	4	4	4	4	4
364	4	4	5	4	4	4	4	4	4	3	3	3	3	3	3	2	2	3	3	3	4	2	4	1	1	1	4	4	4	5	3	3	4	2	3	5	5	5	5	5	5	5	5	5	4	4	5	4	5
365	5	4	5	4	5	4	4	4	4	4	4	4	4	4	5	4	3	4	3	2	3	3	4	3	3	4	3	4	4	4	4	3	2	3	3	4	4	4	4	4	4	4	2	4	4	4	4	4	4
366	4	4	4	4	4	4	4	4	4	3	4	5	4	4	4	4	4	4	4	4	4	2	4	3	3	4	5	2	4	4	1	3	2	4	4	4	3	5	5	5	5	5	5	4	1	4	4	5	4
367	5	4	4	4	4	4	4	4	4	3	4	5	4	4	4	5	5	5	4	4	4	2	5	1	3	2	4	4	4	5	3	3	3	2	4	4	4	4	5	5	5	5	5	5	3	4	4	4	4
368	4	5	5	4	5	5	5	5	5	4	4	4	4	4	4	5	5	5	4	4	5	1	4	1	3	4	5	4	5	4	4	2	3	2	5	4	4	4	5	5	5	5	4	5	3	4	4	4	4
369	5	4	5	5	5	5	5	5	5	4	4	4	4	5	4	5	5	5	5	5	4	5	3	1	4	3	3	4	5	3	3	2	4	3	5	3	4	4	5	5	5	5	1	5	5	3	4	5	4
370	4	4	5	4	5	5	5	4	5	3	4	4	5	4	5	3	4	4	3	3	4	1	4	4	4	4	2	2	3	3	3	1	3	3	4	3	3	4	4	5	5	5	4	5	3	3	4	4	3
371	4	4	4	4	5	5	5	5	5	5	4	3	4	4	3	3	4	4	3	4	5	1	5	1	2	2	3	5	4	5	3	1	5	4	4	4	4	1	1	1	1	1	5	4	3	3	5	5	2
372	4	4	4	4	4	4	4	4	4	4	4	4	4	4	4	4	4	4	4	4	4	4	4	1	3	3	4	4	4	4	3	4	3	4	3	4	4	4	4	5	5	5	4	4	3	4	4	4	5
373	4	4	4	4	4	5	5	5	5	5	5	5	4	5	5	5	5	5	5	5	5	5	5	1	4	3	4	4	4	4	4	2	3	2	5	5	5	5	5	5	5	5	5	5	5	5	5	5	3
374	4	5	4	4	4	5	5	5	5	5	4	4	3	4	3	4	5	4	4	4	4	4	4	1	3	3	4	4	4	4	4	5	3	3	3	4	3	4	5	5	5	5	4	4	3	4	4	4	5
375	5	5	5	4	4	5	5	5	4	4	5	5	5	5	5	4	4	4	5	5	5	1	5	1	3	3	4	5	5	3	3	3	5	3	3	3	3	5	5	5	5	5	5	5	3	5	5	5	5
376	5	4	5	5	5	5	5	5	5	2	4	3	4	5	5	5	4	4	3	4	5	5	5	1	1	1	3	3	5	5	3	5	3	3	4	3	3	5	5	5	5	5	5	5	3	5	4	5	5
377	4	4	4	4	4	3	4	4	3	4	4	4	4	3	3	4	4	4	4	3	4	2	4	3	2	3	4	3	4	4	4	3	4	3	4	4	4	4	4	4	4	4	4	4	3	4	4	4	4
378	4	2	4	5	4	4	4	4	4	4	4	5	4	4	5	4	4	4	4	4	5	3	5	2	2	2	4	3	4	4	3	4	3	2	4	3	3	3	5	5	5	5	5	4	3	4	5	5	4
379	4	4	4	4	4	4	4	4	4	3	4	4	4	4	4	4	4	4	4	4	3	4	4	2	3	4	3	4	5	4	4	4	3	3	3	4	4	5	5	5	5	5	4	4	2	3	4	4	4
380	4	3	5	4	5	5	4	3	5	3	4	5	4	4	4	4	3	3	4	3	5	1	5	1	2	2	5	4	5	5	3	3	3	4	3	5	5	5	5	5	5	5	4	4	3	3	5	4	4
381	4	3	3	3	3	3	3	3	3	3	3	3	3	3	3	3	3	3	3	3	3	3	4	3	3	2	4	2	3	3	2	2	3	3	3	3	3	3	3	4	4	4	4	4	3	3	3	3	3
382	4	4	4	4	4	4	4	4	4	4	4	4	4	4	4	4	4	4	4	4	5	5	5	2	3	3	4	5	5	5	4	4	4	3	3	4	4	5	5	5	5	5	4	4	3	4	4	4	4
383	4	4	4	4	4	4	4	4	4	4	4	4	4	4	3	4	4	4	5	4	4	1	4	1	3	2	4	4	4	4	3	2	3	4	4	4	4	5	5	5	5	5	5	5	4	4	4	4	5
384	4	3	4	3	4	4	4	4	3	3	3	4	3	2	3	3	3	3	3	3	4	2	3	2	2	2	4	3	4	4	3	2	4	2	4	3	3	4	5	5	5	5	4	4	3	4	4	3	4
385	4	4	4	3	4	4	4	4	3	3	3	4	4	4	4	4	4	4	4	4	3	1	4	1	1	2	3	2	4	3	2	1	4	2	4	3	4	4	4	4	4	4	3	5	2	4	4	4	4
386	3	4	4	4	4	4	4	4	4	4	4	4	4	3	3	3	4	4	3	3	3	2	4	2	3	4	4	4	4	4	4	3	4	3	4	4	4	4	4	4	5	5	4	4	4	4	4	4	4
387	4	4	3	3	3	4	4	4	3	4	4	5	4	4	4	3	3	4	4	4	5	3	4	2	4	3	5	4	5	4	4	2	2	2	2	4	4	4	4	4	4	4	4	4	4	4	4	4	4
388	3	3	4	4	4	3	3	3	3	3	3	3	3	3	4	2	3	3	3	3	4	3	4	2	2	2	4	4	4	5	4	3	3	2	2	4	4	4	4	4	4	4	4	4	3	4	4	3	4
389	4	5	5	4	4	4	4	4	4	4	4	4	4	4	4	4	4	4	4	4	4	2	5	2	3	2	5	4	4	4	3	4	3	3	3	3	3	5	5	5	5	5	4	4	3	2	4	4	3
390	5	4	4	4	3	4	4	4	4	4	4	4	4	4	4	4	4	4	4	4	5	3	4	2	3	1	3	3	5	4	3	2	3	2	2	3	2	5	5	5	5	5	3	4	3	4	4	4	4
391	4	3	3	4	4	4	4	4	4	4	4	4	4	4	4	4	4	4	4	4	4	3	4	3	4	2	4	3	4	4	3	3	3	3	3	4	4	4	4	4	4	4	4	4	3	3	3	4	4
392	4	4	4	4	4	4	4	4	4	4	4	4	4	4	4	4	4	4	4	4	4	2	4	2	2	2	4	4	4	4	4	3	4	2	4	4	4	4	4	4	4	4	4	4	2	4	4	4	4
393	5	5	4	4	3	4	3	3	4	4	4	4	4	4	4	3	3	3	4	4	4	4	4	2	3	4	4	4	4	4	4	3	4	4	4	4	4	5	5	5	5	5	5	4	4	4	5	5	5
394	5	4	4	4	3	3	4	3	3	3	4	4	4	3	4	4	4	4	4	4	5	5	4	2	3	3	4	4	4	4	4	4	4	4	4	4	4	4	4	4	4	5	5	4	4	4	4	4	4
395	4	4	4	5	5	5	5	5	4	2	2	2	4	4	2	5	5	5	5	5	5	5	5	1	2	2	5	3	4	5	3	3	1	2	5	5	5	5	5	5	5	5	5	5	1	3	5	5	5
396	4	4	4	4	4	4	4	4	4	3	4	4	4	4	4	3	3	4	4	4	4	4	4	2	3	3	4	4	4	4	4	3	4	4	4	4	4	5	5	5	5	5	4	4	3	4	4	4	4
397	5	5	5	5	5	5	5	5	4	4	5	5	5	5	4	4	4	4	4	4	5	1	5	2	1	2	4	4	5	4	3	2	2	4	4	4	4	4	4	5	5	5	5	5	4	5	5	5	5
398	4	4	3	4	4	5	4	5	5	4	4	3	4	4	3	5	4	5	3	4	4	5	5	1	4	3	4	4	5	4	3	4	3	3	4	4	4	5	5	5	5	5	4	4	2	2	4	4	5
399	3	5	3	3	4	5	5	5	5	5	5	5	5	5	5	5	5	5	5	5	5	4	4	1	3	3	4	3	4	2	2	2	4	4	3	3	3	5	5	5	5	5	5	5	3	3	4	4	4
400	4	4	5	5	4	3	4	4	3	4	3	3	4	3	3	4	4	4	4	4	5	3	4	2	3	3	4	4	5	5	4	3	3	3	4	4	4	5	5	5	5	5	4	5	4	4	5	5	4
401	5	4	4	4	3	4	4	4	3	3	3	4	4	3	4	3	4	4	3	3	4	4	4	2	2	3	3	3	4	3	3	2	3	2	3	3	3	5	5	5	5	5	4	4	3	3	4	4	4
402	5	5	5	5	5	5	5	5	5	5	5	5	5	5	5	5	5	5	5	5	5	1	5	5	3	1	5	3	5	5	5	3	2	5	1	4	5	5	5	5	5	5	5	5	5	5	5	5	5
403	3	4	5	5	5	5	5	5	4	5	5	4	5	5	3	5	5	4	4	4	5	5	5	1	5	5	5	5	5	4	5	5	2	3	5	4	5	5	5	5	5	5	4	5	3	5	5	5	4
404	5	4	5	4	4	4	4	4	4	4	3	4	3	3	4	4	4	4	3	4	4	3	4	1	3	4	4	4	4	3	4	4	3	3	3	4	4	4	5	5	4	5	4	4	3	4	4	4	5
405	4	4	4	4	4	4	4	4	4	4	4	4	4	4	4	4	4	4	4	4	4	4	4	2	3	4	4	4	4	4	4	3	3	3	3	4	4	4	4	4	4	4	4	3	4	4	4	4	4
406	4	4	5	4	4	5	5	5	4	5	5	5	5	4	5	5	5	5	5	5	4	3	4	1	2	3	3	3	4	4	3	2	2	3	1	3	5	5	5	5	5	5	4	5	4	4	5	4	5
407	5	5	4	5	5	5	5	5	5	5	5	4	5	4	4	5	5	5	5	5	5	4	4	1	4	4	5	5	5	5	5	5	3	5	5	5	5	5	5	5	5	5	5	5	5	5	5	5	5
408	4	5	4	4	4	5	5	5	5	4	4	4	4	4	4	4	4	4	4	4	4	4	4	1	2	3	3	4	5	4	4	3	3	2	3	4	4	5	5	5	5	5	5	4	4	4	4	4	5
409	5	4	4	4	4	4	4	4	4	3	4	4	4	4	3	4	4	4	4	4	4	1	5	2	1	2	2	4	5	5	2	3	2	2	4	4	4	5	5	5	5	5	2	5	3	4	4	4	4
410	4	4	4	4	5	5	5	5	5	4	5	4	5	5	5	5	5	5	5	5	5	1	5	1	3	3	3	5	5	5	3	1	1	1	1	3	3	4	5	5	5	5	5	5	1	3	3	3	3
411	4	4	3	2	2	4	4	3	4	2	2	4	2	2	2	2	4	4	4	3	4	2	4	1	2	1	4	4	4	5	3	2	3	3	4	4	4	4	4	4	4	4	3	4	3	4	4	4	3
412	3	3	3	2	3	4	3	3	4	1	2	3	3	3	4	3	3	3	3	3	4	5	5	1	3	4	4	4	4	4	4	5	4	3	4	4	4	4	4	4	4	4	4	4	4	4	4	4	4
413	5	4	5	5	4	3	4	4	4	3	2	3	2	3	3	3	3	3	3	3	2	3	3	2	2	2	3	3	3	3	2	2	2	2	3	3	3	3	3	4	4	4	4	4	4	4	4	4	4
414	4	4	4	4	4	4	4	4	4	4	5	5	4	5	5	5	5	5	4	4	4	5	4	2	4	4	4	4	5	4	5	2	4	4	5	5	5	5	5	5	5	5	4	5	5	5	5	4	5
415	4	4	4	4	4	4	4	4	4	4	4	4	4	4	4	4	4	4	4	4	4	2	4	2	2	3	4	4	4	4	2	2	2	3	2	3	4	4	4	4	4	4	4	4	3	3	4	4	4
416	5	5	5	5	5	5	5	5	5	4	5	4	4	4	4	4	4	4	4	5	4	2	4	1	2	2	4	4	4	4	4	4	3	4	2	4	4	4	5	5	5	5	5	5	2	5	4	4	5
417	4	4	4	4	4	4	4	4	4	4	4	4	4	4	4	4	4	4	4	4	4	4	4	2	3	3	4	4	4	4	4	2	4	4	4	4	4	4	4	4	4	4	4	4	4	4	4	4	4
418	4	4	3	3	4	4	5	4	4	3	3	3	4	4	3	4	4	4	4	4	4	2	4	1	3	3	3	3	4	3	3	1	4	3	3	3	3	5	5	5	5	5	4	4	4	4	4	4	4
419	3	4	3	3	3	4	4	3	4	3	3	4	2	3	4	3	3	3	4	3	5	3	4	2	4	3	3	3	3	5	5	4	3	2	4	4	4	5	4	3	3	3	3	4	2	3	4	4	4
420	4	4	5	4	5	4	5	5	3	4	4	4	4	3	4	5	5	5	5	5	4	1	4	1	2	2	4	4	5	3	3	2	3	4	3	4	4	5	5	5	5	5	2	4	4	4	4	4	4
421	3	4	4	3	4	4	4	4	4	4	4	4	3	3	3	4	4	4	4	3	4	4	4	2	2	2	3	4	4	3	3	2	3	3	3	3	3	4	4	4	5	5	5	4	3	3	4	4	4
422	4	3	4	4	4	4	4	4	4	4	4	4	4	3	4	4	4	4	3	3	4	4	4	2	4	4	3	4	4	4	4	4	3	3	4	4	4	4	4	4	4	4	4	4	4	4	4	4	4
423	3	4	3	3	4	4	4	4	4	4	4	4	4	4	4	4	4	4	4	4	4	4	4	1	2	2	4	4	4	4	4	4	4	4	4	4	4	5	5	5	5	5	4	4	4	4	4	4	4
424	5	3	4	4	4	4	4	4	4	4	4	3	4	3	3	4	4	4	4	4	4	4	4	2	4	4	4	4	4	4	4	4	4	4	4	4	4	4	4	5	5	5	4	4	4	4	4	4	4
425	5	4	5	4	5	4	4	4	5	5	5	5	4	5	5	5	5	5	5	5	5	5	5	1	5	5	4	5	4	5	5	5	5	5	5	5	5	5	5	5	5	5	5	5	5	5	5	5	5
426	4	4	4	4	4	4	4	4	4	4	4	4	4	4	4	4	4	4	4	4	4	3	4	1	1	2	3	3	4	3	3	4	4	3	4	3	4	5	5	5	5	5	5	5	4	5	5	5	5
427	4	4	4	4	4	5	5	5	5	4	4	3	4	4	4	4	5	5	5	4	5	4	4	3	4	3	4	3	5	4	3	3	2	3	4	4	3	5	5	5	5	5	2	4	3	3	4	4	4
428	5	4	5	4	5	5	5	5	5	4	4	4	4	4	4	5	5	5	5	5	4	4	4	3	3	4	5	4	5	4	4	4	3	4	4	4	4	5	5	5	5	5	4	5	5	4	5	5	5
429	4	4	3	3	2	3	3	3	3	3	3	4	4	4	4	3	2	2	2	3	2	1	2	2	1	1	4	2	4	1	1	1	4	1	2	3	2	1	1	1	2	3	4	5	4	4	4	4	3
430	4	4	4	5	4	4	4	4	4	4	4	4	3	4	4	4	3	3	4	4	4	5	5	2	2	2	4	4	5	4	4	3	3	3	3	3	4	4	5	5	5	5	4	4	4	4	4	4	4
431	4	3	4	3	3	4	4	4	4	3	4	3	3	3	3	4	4	4	4	4	3	4	5	1	4	5	4	5	5	4	3	2	3	3	3	4	3	5	5	5	5	5	4	4	4	4	4	4	3
432	4	4	4	4	4	4	4	4	4	4	4	4	4	4	4	4	4	4	4	4	3	1	2	3	2	2	2	2	4	2	2	2	1	2	2	2	2	3	2	3	3	3	4	4	1	1	2	3	4
433	4	4	4	4	3	4	3	4	4	3	3	4	3	3	5	3	3	4	4	4	3	2	5	1	2	1	4	3	4	4	3	3	3	2	2	4	4	5	5	5	5	5	4	4	3	4	4	5	3
434	4	4	4	4	4	4	4	4	4	4	4	4	4	4	4	3	4	4	3	3	4	4	4	1	1	1	4	4	4	4	3	4	3	1	2	2	4	4	4	4	4	4	4	4	3	3	4	4	4
435	4	4	4	4	3	3	4	4	4	3	4	4	3	3	4	3	3	3	3	3	3	4	4	4	2	3	3	2	3	3	3	3	3	2	3	2	3	3	4	4	4	4	3	4	3	3	4	3	3
436	5	5	4	4	5	4	4	4	3	4	4	5	4	4	4	4	4	4	4	4	2	1	5	1	1	4	4	4	4	4	3	2	4	3	4	4	4	4	2	2	2	2	4	4	1	4	4	4	1
437	4	4	3	3	3	4	4	4	4	4	4	4	4	3	4	4	4	4	4	4	4	3	4	2	2	2	4	3	4	3	2	2	1	1	3	3	3	4	4	4	4	4	4	4	2	2	4	4	4
438	4	4	4	4	4	3	4	4	3	4	3	3	4	3	3	3	4	4	4	4	4	3	4	2	3	3	4	4	4	4	3	3	4	3	4	4	4	5	5	5	5	5	3	4	4	4	4	4	4
439	5	4	5	5	4	5	4	4	4	4	4	5	3	4	4	4	4	4	5	4	3	2	4	2	2	2	5	4	5	5	4	2	3	2	4	4	3	4	5	5	5	5	5	5	3	4	4	4	3
440	4	4	4	3	4	4	4	4	4	4	4	4	4	4	4	4	4	4	4	4	4	4	4	2	2	4	4	4	4	4	4	4	3	2	3	4	4	4	4	4	4	4	4	4	4	4	4	4	4
441	5	3	5	3	3	5	5	5	5	4	5	5	5	5	5	5	5	5	5	5	5	2	4	2	3	3	3	4	4	4	4	4	3	3	4	4	4	4	4	4	4	4	4	4	3	3	4	3	4
442	4	4	4	4	4	4	4	4	4	4	4	4	4	4	4	4	4	4	4	4	4	4	4	3	3	3	3	3	3	4	2	3	3	2	3	3	3	4	4	4	4	4	4	4	3	3	4	4	4
443	4	3	4	4	4	4	4	4	3	4	4	3	4	3	3	3	4	4	3	3	4	4	4	2	4	3	4	4	4	4	4	4	4	4	4	4	4	4	4	4	4	4	4	4	4	4	4	4	4
444	4	4	4	4	4	3	4	4	4	3	4	4	4	4	4	3	3	3	3	3	3	1	3	3	1	3	3	1	3	3	1	1	1	2	3	3	3	3	3	3	5	5	4	4	2	3	5	4	2
445	4	4	5	5	4	4	4	4	4	3	4	5	4	4	5	4	4	4	4	4	5	4	4	2	1	1	5	4	4	3	3	2	1	1	5	4	4	5	5	5	5	5	4	4	2	4	4	4	5
446	3	4	4	4	3	4	4	4	4	3	5	4	3	3	4	3	4	4	3	4	4	3	4	3	3	2	4	4	4	4	4	4	4	3	4	4	4	5	5	4	4	4	2	4	2	2	4	4	4
447	5	4	5	3	4	4	4	4	4	4	4	3	3	4	5	4	4	4	4	4	5	3	4	1	3	5	5	2	4	4	3	3	4	4	5	4	5	4	5	5	5	5	4	5	4	4	5	5	3
448	4	4	4	4	4	5	5	5	5	4	4	4	4	4	4	4	4	4	4	4	4	5	4	2	3	4	4	3	4	4	3	3	2	3	3	3	3	4	4	4	5	5	1	4	3	4	4	5	3
449	5	4	4	4	4	4	4	4	4	4	4	4	4	4	5	5	5	4	4	4	5	1	4	2	1	3	3	4	4	4	1	1	2	2	2	3	4	5	5	5	5	5	5	5	3	4	5	4	4
450	4	4	4	4	2	4	2	4	4	5	5	5	4	4	5	4	4	4	4	4	5	3	5	4	4	1	5	4	5	4	4	4	3	3	4	4	4	4	4	4	4	4	4	4	4	4	4	4	4
451	4	4	4	4	4	3	3	4	3	3	4	4	4	4	4	3	3	4	4	4	4	4	4	4	3	4	4	5	5	4	5	4	4	4	4	4	4	5	5	5	5	5	5	4	4	4	4	4	4
452	4	3	3	3	3	4	4	4	4	4	4	4	4	4	4	4	4	4	4	4	4	4	4	2	2	2	4	4	4	3	3	3	3	3	3	4	4	4	4	4	4	4	4	4	3	3	4	4	4
453	3	3	3	3	3	3	3	3	3	3	3	3	3	3	3	3	3	3	3	3	3	3	3	3	3	2	3	3	3	3	3	2	3	3	3	3	3	3	3	3	3	3	3	3	3	3	3	3	3
454	3	3	3	4	5	3	3	3	4	2	3	3	3	3	1	3	3	3	2	3	1	2	1	1	1	1	2	1	4	3	2	1	2	1	1	1	2	5	5	5	5	5	3	5	1	2	3	2	5
455	4	4	4	4	4	4	4	4	4	4	4	4	4	4	3	4	4	4	4	4	4	3	4	3	2	2	4	3	5	4	3	2	2	3	3	3	3	4	4	5	5	5	4	4	4	4	4	4	4
456	5	5	5	5	5	5	5	5	5	5	5	5	5	5	5	5	5	5	5	5	5	5	5	1	1	5	5	5	5	5	5	5	5	5	5	5	5	5	5	5	5	5	5	5	5	5	5	5	5
457	4	4	5	4	4	4	4	4	4	4	4	4	4	4	4	4	4	4	4	4	4	3	4	2	4	4	4	4	4	4	4	3	4	4	4	4	4	4	5	5	5	5	4	4	4	4	4	4	4
458	4	4	4	4	4	4	4	4	4	4	4	4	3	4	4	5	5	5	5	4	5	1	3	1	1	2	4	4	4	3	3	1	1	2	1	3	3	5	5	5	5	5	4	4	2	3	4	4	4
459	4	4	4	4	4	4	4	4	4	3	4	4	4	3	4	4	4	4	4	3	4	3	4	1	1	3	3	4	4	4	3	2	3	3	3	4	4	3	3	3	3	3	5	4	3	3	4	4	4
460	5	4	4	5	4	3	3	3	3	4	4	3	3	2	4	3	3	4	4	3	4	3	4	2	2	3	3	4	5	4	5	3	4	4	4	4	5	5	5	5	5	5	4	4	4	4	4	4	4
461	4	4	4	4	4	4	4	4	4	4	4	3	4	4	3	3	3	3	3	4	4	5	5	1	3	4	4	5	4	4	4	3	3	3	4	5	4	4	5	5	5	5	4	4	3	4	4	4	5
462	3	4	4	4	3	4	4	3	3	4	4	4	4	4	3	3	3	3	3	3	4	5	5	1	4	3	4	5	5	5	4	4	3	3	4	4	4	4	4	4	4	4	4	5	4	4	5	5	5
463	5	5	5	5	4	4	4	4	4	4	4	4	4	4	4	4	4	4	4	4	5	1	4	1	2	4	4	4	4	4	4	2	2	3	2	5	4	4	4	4	4	4	4	4	3	3	4	5	5
464	5	3	5	5	5	4	4	4	4	4	3	3	3	4	3	3	4	3	3	4	5	5	5	1	2	2	3	5	5	5	5	5	3	3	5	5	5	5	5	5	5	5	4	5	4	5	4	4	4
465	4	4	4	4	4	4	4	4	4	3	3	3	3	3	3	3	3	3	3	3	3	4	3	2	2	2	3	2	3	4	2	1	3	2	3	3	3	4	4	4	4	4	4	4	2	3	3	3	4
466	4	4	4	4	4	4	4	4	4	4	4	5	4	4	4	4	4	4	3	4	4	3	4	2	2	3	2	3	4	3	2	1	4	2	3	4	4	4	5	5	4	4	4	4	2	3	3	4	3
467	5	5	5	5	5	5	5	5	5	5	5	4	4	5	4	5	5	5	4	5	5	5	5	1	3	2	4	5	5	5	2	4	4	3	5	5	5	5	5	5	5	5	5	5	2	5	5	5	5
468	3	4	4	3	3	4	4	4	4	4	4	4	4	4	3	4	4	4	4	4	4	5	5	1	3	2	3	2	3	3	3	1	3	3	3	3	3	3	4	4	4	4	5	4	3	4	4	4	5
469	5	5	5	5	5	5	4	5	4	5	5	5	5	5	5	5	5	5	5	5	4	5	5	1	3	3	5	5	5	5	5	5	5	5	5	5	5	5	5	5	5	5	5	5	5	5	5	5	5
470	4	4	4	4	4	5	5	5	5	5	5	4	4	4	4	4	4	4	4	4	5	3	4	3	3	2	4	3	4	2	2	2	2	2	2	4	4	4	5	5	5	5	5	5	3	4	4	4	5
471	4	4	4	4	4	4	4	4	4	4	4	4	3	4	3	3	3	4	4	4	5	4	4	1	2	3	4	3	4	3	3	2	3	2	4	3	3	5	5	5	5	5	4	4	4	4	5	5	1
472	4	5	4	4	4	4	4	4	4	4	4	4	4	3	5	5	5	4	3	3	4	5	5	1	3	4	5	5	5	5	5	4	3	3	4	4	4	4	4	4	5	5	4	4	4	4	4	4	4
473	3	4	4	5	4	4	4	4	4	3	4	4	3	4	4	4	4	4	4	4	5	5	4	2	3	3	4	4	5	5	4	5	3	4	4	4	4	5	5	5	5	5	4	4	3	4	4	4	4
474	4	4	4	3	4	4	4	4	4	4	4	3	4	4	3	3	3	3	3	3	4	4	5	1	5	5	5	5	5	5	4	3	5	4	4	4	4	5	5	5	5	5	5	5	4	5	4	4	5
475	5	4	4	4	4	4	4	4	4	3	4	4	4	4	4	4	4	4	4	4	4	4	4	2	3	4	4	4	4	4	4	4	3	4	3	4	4	5	5	5	5	5	3	4	1	4	4	4	4
476	4	4	4	4	4	4	4	4	4	4	4	4	4	4	4	4	4	4	4	4	4	4	4	1	2	2	4	4	4	4	4	4	2	2	3	3	4	4	4	5	5	5	4	4	4	4	4	4	5
477	4	4	4	4	4	4	4	4	4	4	3	3	4	3	3	4	4	4	4	4	4	5	5	1	3	4	3	5	4	4	3	3	3	3	5	4	3	5	5	5	5	5	5	4	4	4	4	4	3
478	3	5	4	4	3	5	5	5	5	4	4	5	4	4	5	5	5	5	5	5	5	5	5	1	2	2	3	5	4	4	5	4	3	3	4	5	5	5	5	5	5	5	3	4	3	3	5	4	5
479	5	5	5	5	5	4	4	4	4	4	4	3	4	4	3	4	4	4	4	4	3	3	5	1	1	1	4	3	5	4	3	3	3	2	4	4	4	4	4	5	4	4	4	5	4	4	5	5	3
480	4	2	4	4	4	4	4	4	4	2	4	4	4	4	4	2	3	2	3	2	3	1	4	5	1	2	3	2	5	3	2	1	2	3	3	2	2	5	4	4	4	4	4	5	2	4	4	5	4
481	4	4	4	3	3	3	4	3	3	3	3	4	3	4	3	3	3	3	3	3	3	2	4	2	3	2	3	3	4	3	3	2	3	2	3	2	2	4	4	4	4	4	3	4	3	3	4	4	2
482	4	4	4	5	4	4	4	4	4	5	3	3	3	4	4	4	4	4	4	4	4	5	4	1	4	4	4	4	4	4	4	4	5	4	4	4	4	4	4	4	4	4	4	4	4	4	4	4	4
483	5	5	4	3	4	4	4	4	4	4	4	5	4	5	5	3	4	4	4	4	4	2	5	4	3	3	4	3	5	4	4	3	3	3	4	4	3	5	5	5	5	5	4	5	4	4	4	4	4
484	5	5	5	5	5	5	5	5	5	5	5	4	4	4	5	4	5	5	5	4	4	4	5	1	4	4	4	4	5	3	3	2	4	4	4	4	4	5	5	5	5	5	4	5	3	4	4	4	4
485	5	5	4	4	4	4	4	4	4	4	4	4	4	4	4	5	4	4	4	4	4	1	5	1	3	2	4	3	4	4	2	1	3	2	4	4	2	4	5	5	5	5	5	5	4	4	4	4	4
486	4	4	4	3	3	4	4	4	3	2	3	4	4	3	2	3	4	4	3	4	4	1	5	4	2	2	3	4	5	5	3	2	3	2	3	3	4	5	5	5	5	5	4	4	3	4	4	3	4
487	4	3	3	5	4	3	4	4	3	2	3	4	3	3	4	5	4	4	3	3	4	1	2	1	1	2	2	3	3	3	3	2	3	3	3	3	4	4	5	5	5	5	5	5	2	2	3	3	3
488	4	4	4	4	4	4	4	4	4	3	3	4	3	3	4	4	4	4	3	4	4	3	5	1	2	4	4	4	5	4	4	3	3	4	3	4	5	5	5	5	5	5	4	4	3	3	5	4	3
489	4	4	4	3	4	4	4	5	5	3	3	4	3	3	4	4	4	4	4	4	3	1	5	3	3	3	4	3	5	4	3	2	2	2	3	3	3	5	5	5	5	5	5	5	4	4	3	4	5
490	4	4	4	4	4	4	4	4	4	4	4	4	4	4	4	4	4	4	4	4	4	4	4	4	4	4	4	4	4	4	4	4	4	4	4	4	4	4	4	4	4	4	4	4	4	4	4	4	4
[truncated: 1 more columns]
